# Supplementary material for: Identification of Effective Diagnostic Biomarkers and Immune Cell Infiltration in Atopic Dermatitis by Comprehensive Bioinformatics Analysis
Source: Front Mol Biosci. 2022 Jul 14;9:917077. doi: 10.3389/fmolb.2022.917077 (PMC9330059; doi:10.3389/fmolb.2022.917077)
Supplement: Supplementary file 1 [file Table2.XLSX]

## Sheet: Sheet1
Supplementary Table S2. The result of DEGs screened by “Batch correction” and “RRA”
Name	Pvalue	adjPvalue	logFC
S100A9	7.97868e-12	1.72762e-07	4.20822
SERPINB4	6.38294e-11	4.60699e-07	4.54639
KRT16	6.38294e-11	4.60699e-07	3.68113
AKR1B10	2.95506e-10	1.59965e-06	3.43564
LTF	3.93319e-10	1.70331e-06	3.3547
CCL18	5.10635e-10	1.8428e-06	3.42327
S100A7	9.97334e-10	3.08504e-06	3.65427
S100A8	1.72339e-09	4.66458e-06	2.99354
MMP1	6.48696e-09	1.56069e-05	2.61295
FOSL1	8.80343e-09	1.90621e-05	2.0194
MMP12	1.16146e-08	2.28628e-05	3.05286
PI3	1.37872e-08	2.48778e-05	2.71178
IFI27	2.6928e-08	4.48517e-05	2.10022
GALNT6	6.70744e-08	0.00010374	1.64488
TMPRSS4	8.49569e-08	0.000122638	1.95612
KRT6A	1.01359e-07	0.00013717	2.13723
FOXM1	1.94592e-07	0.000247853	1.59253
GZMB	2.61445e-07	0.000314504	1.71222
TNC	3.13594e-07	0.000357381	1.33829
CCL22	4.61255e-07	0.000499378	1.76505
TTK	6.0531e-07	0.000624133	1.34669
IL32	6.34361e-07	0.000624355	1.39124
SCO2	6.9522e-07	0.000654504	1.66086
S100A2	7.27057e-07	0.000655957	1.3419
TYMP	8.4612e-07	0.000732842	1.8916
SERPINB3	9.19656e-07	0.000765897	2.15689
IRF7	1.05838e-06	0.000848781	1.48211
FOSB	1.12187e-06	0.000867563	1.1666
PRSS53	1.23323e-06	0.000890105	1.73939
SECTM1	2.12441e-06	0.00148387	1.05236
CD52	2.32877e-06	0.00152802	1.17318
MMP3	3.366e-06	0.00214365	1.28909
DSG3	3.69004e-06	0.00228287	1.03283
TCIRG1	4.18806e-06	0.002519	1.23047
ANGPTL4	5.07488e-06	0.0029699	1.24663
NCAPG	6.0125e-06	0.00342602	1.2597
RRM2	6.28068e-06	0.00348706	1.56598
PLA2G2A	9.28448e-06	0.0049245	1.40881
IL13RA2	9.32456e-06	0.0049245	1.18624
KIF18B	1.09119e-05	0.0056256	1.21126
SLC7A5	1.17174e-05	0.00590038	1.07446
SGK1	1.60874e-05	0.00791681	0.906401
KRT6B	1.67325e-05	0.0080513	1.31805
CENPE	1.93411e-05	0.00891051	1.12157
VSNL1	2.20502e-05	0.00994695	0.931999
ISG15	2.36591e-05	0.0103173	1.21129
EIF4EBP1	2.38242e-05	0.0103173	1.07788
CKS2	2.53444e-05	0.0107605	1.22746
PLVAP	2.62163e-05	0.0109166	1.12473
LTB4R	3.02904e-05	0.012375	0.945399
TCN1	3.22274e-05	0.0126876	1.55067
CXCL10	3.22274e-05	0.0126876	1.38669
MAP3K14	3.32973e-05	0.0128747	1.32272
CYP27B1	3.43421e-05	0.0130458	0.85934
NOD2	3.56244e-05	0.0132996	0.828914
MKI67	3.76072e-05	0.0138018	0.968745
CDC42EP1	3.87399e-05	0.0139144	1.06964
CDC20	3.91992e-05	0.0139144	1.43061
MVP	4.01288e-05	0.0140147	0.958317
C17orf62	4.30055e-05	0.0146331	0.840914
UBE2S	4.32513e-05	0.0146331	0.879352
COMP	4.41618e-05	0.0147113	1.21703
SBNO2	4.55052e-05	0.0149292	0.923889
IL4R	4.65316e-05	0.0150365	1.15232
PAQR4	4.73115e-05	0.0150365	1.05262
DLGAP5	5.24537e-05	0.0162254	1.29305
CDH3	5.5886e-05	0.0165242	1.48193
DSC2	5.61786e-05	0.0165242	0.989888
PARP12	5.64722e-05	0.0165242	0.929437
MCM5	5.79556e-05	0.0167322	0.853358
GPR171	5.8858e-05	0.0167691	1.04368
CDC25B	6.09999e-05	0.0171537	1.01765
APOL1	6.31932e-05	0.0175426	0.950728
CA2	6.54385e-05	0.0179359	1.28994
IRF9	6.70744e-05	0.0181545	0.940796
TNFRSF12A	6.84025e-05	0.0182854	1.26093
ATP13A2	6.94101e-05	0.0183285	0.962575
THY1	7.21451e-05	0.0188212	0.830048
CCL17	7.35392e-05	0.0189565	1.19136
UPP1	7.81938e-05	0.0199192	1.02369
KIF20A	8.04067e-05	0.0202447	1.37017
NDC80	8.84801e-05	0.0218174	1.07342
KIAA0101	8.88774e-05	0.0218174	0.793927
SELE	8.96757e-05	0.0218174	1.8216
TSTA3	9.45661e-05	0.0227515	0.816758
CCR7	9.66551e-05	0.0229986	1.46777
KREMEN2	9.92022e-05	0.0233481	0.943168
BAK1	0.000108469	0.0252546	0.658361
TPI1	0.000110297	0.0254071	0.672793
WNT5A	0.000113542	0.0258792	1.22273
EXOC3	0.000119262	0.0268997	0.856328
LPCAT1	0.00012072	0.0269479	0.804837
TELO2	0.000122683	0.0271066	0.719804
APOBEC3B	0.000124169	0.0271567	1.16513
ITGA3	0.000126672	0.0271567	0.721529
MCM10	0.000128699	0.0273207	0.94318
ERV3-2	0.000131779	0.0275446	0.679999
MYO1F	0.000132297	0.0275446	1.00666
IFI6	0.000135095	0.0278592	1.2781
SLC20A1	0.000137554	0.0280986	0.955284
OAS3	0.000145696	0.0292107	0.857383
PTTG1	0.000150733	0.0295389	0.839395
CCNB1	0.000153008	0.0295389	1.24371
HS3ST3A1	0.00015358	0.0295389	1.06297
IL12RB2	0.000154154	0.0295389	0.831463
AQP3	0.000154154	0.0295389	0.970708
OASL	0.000157627	0.0299394	0.919552
C7orf43	0.000162337	0.0304137	0.725157
CXCL11	0.000162933	0.0304137	1.14647
AURKB	0.000176402	0.0326464	0.688159
PACSIN3	0.000180838	0.0331838	0.778719
RAB31	0.000189273	0.0341527	0.796493
CCNA2	0.000204138	0.0365306	0.812797
YARS	0.000208323	0.0369739	0.595888
LGALS3BP	0.000211144	0.03717	0.744639
LY6D	0.000214707	0.0372397	0.872628
SPRR2C	0.00021498	0.0372397	1.55231
ZBED2	0.000222685	0.0382683	1.30182
PXDN	0.000232366	0.0396174	0.667761
GYS1	0.000236163	0.0399502	0.598626
STK25	0.000250967	0.0418015	0.623011
PKM	0.000254963	0.0421429	0.685139
CH25H	0.000266311	0.0435024	1.04544
DTL	0.000267206	0.0435024	0.720338
CD1B	0.000275398	0.0445015	1.18961
IRX4	0.000289314	0.0464038	0.905602
S100A11	0.000297283	0.0473314	0.783264
OAS2	0.000307182	0.0485504	0.633632
KIF15	0.000311753	0.0487072	0.709318
ADAMDEC1	0.000312672	0.0487072	0.946194
WIF1	3.93319e-10	8.51654e-06	-3.23525
IL37	3.14655e-09	3.33261e-05	-2.97651
MSMB	4.61729e-09	3.33261e-05	-3.04575
CST6	1.16146e-08	6.28727e-05	-2.28674
BTC	1.89124e-08	8.19021e-05	-2.66266
SCGB2A1	2.6928e-08	9.71788e-05	-1.90869
HSD11B1	4.65316e-08	0.000143936	-2.15619
CHP2	9.70765e-08	0.00026275	-1.57251
AQP9	1.2972e-07	0.000312093	-2.1949
LOR	2.15424e-07	0.000466458	-2.31803
PSORS1C2	2.45443e-07	0.000483143	-2.25311
LCE2B	4.79821e-07	0.000865798	-2.56371
SCEL	5.77161e-07	0.000936199	-1.32178
C1orf68	6.0531e-07	0.000936199	-1.49034
F3	6.9522e-07	0.000940849	-1.42786
TSPAN8	1.05838e-06	0.00134806	-1.60763
NAP1L2	1.53005e-06	0.00184056	-1.1091
CORIN	2.05905e-06	0.00234656	-1.18088
CRCT1	3.24279e-06	0.00325727	-1.79781
WISP2	3.27704e-06	0.00325727	-1.13223
HPGDS	3.32132e-06	0.00325727	-1.40966
AGTR1	3.59543e-06	0.00325727	-1.49466
GALNT12	3.64253e-06	0.00325727	-1.12073
FABP7	4.03423e-06	0.00335974	-1.64453
NAP1L3	4.2402e-06	0.00340048	-1.11248
FCGBP	5.19382e-06	0.00387799	-1.2078
SLC18A2	5.68815e-06	0.00397308	-1.02305
BCHE	6.07881e-06	0.00411327	-1.18154
CDSN	6.92563e-06	0.00454426	-1.72739
SERPINB7	7.67359e-06	0.00488695	-1.95132
OLFML3	7.97868e-06	0.00490663	-0.908967
KRTAP1-1	8.38429e-06	0.00490663	-1.56841
SPINK1	8.38429e-06	0.00490663	-1.1278
EMX2	9.23631e-06	0.00515479	-1.20389
PRSS12	1.34453e-05	0.00710078	-1.04217
OSR2	1.509e-05	0.0077796	-0.962738
CYP39A1	1.57083e-05	0.00791007	-1.13524
CTSV	1.72603e-05	0.00849401	-1.63685
DNASE1L2	1.83507e-05	0.00864781	-0.914608
SLURP1	1.84296e-05	0.00864781	-1.36505
DKK2	1.87709e-05	0.00864781	-0.864075
FOXD1	2.03666e-05	0.00918746	-0.939822
HBB	2.26847e-05	0.00982385	-1.12103
BCAR3	2.36591e-05	0.0100449	-1.05798
TMEM254	2.41566e-05	0.0100589	-1.10982
FLG	2.48307e-05	0.0101445	-1.29419
SLC31A2	2.72887e-05	0.0108999	-0.831337
EPHX2	2.89514e-05	0.0111944	-0.968588
IGJ	3.38176e-05	0.0128465	-1.10114
ANXA9	3.54461e-05	0.013233	-1.31405
ANG	3.73833e-05	0.013491	-0.949238
PIK3C2G	3.94303e-05	0.0138517	-0.772211
PON3	3.96622e-05	0.0138517	-1.02023
ALDH3A2	4.27607e-05	0.0144672	-0.83075
SLC27A2	4.73115e-05	0.0154853	-0.981228
POF1B	4.79156e-05	0.0154853	-1.36352
FAM149A	4.97032e-05	0.0158268	-0.807126
RNF128	5.21742e-05	0.016139	-0.967376
FBLN1	5.5886e-05	0.0169832	-0.907091
TMPRSS11E	5.64722e-05	0.0169832	-1.01265
PAIP2B	5.82554e-05	0.0172795	-0.785922
RNASE4	5.97697e-05	0.0174891	-0.865216
CYP2J2	6.19336e-05	0.0178806	-1.38065
LY6G6C	6.66992e-05	0.0189322	-1.12453
GAS1	6.87373e-05	0.0189322	-0.830288
KLK5	6.89772e-05	0.0189322	-1.2342
PARD3	6.90731e-05	0.0189322	-0.733155
LYVE1	7.12934e-05	0.0189716	-1.32992
MSMO1	7.21451e-05	0.0189716	-0.794502
HLF	7.35392e-05	0.0189716	-0.88499
SPTLC3	7.49511e-05	0.0189716	-0.779667
CPE	7.53069e-05	0.0189716	-0.938466
AKTIP	7.60218e-05	0.0189716	-0.860277
TNMD	7.67413e-05	0.0189716	-1.27638
PLP1	7.71027e-05	0.0189716	-0.808083
RAI2	8.22823e-05	0.0193659	-0.839258
GREM1	8.59922e-05	0.0200214	-1.48154
OMD	9.38567e-05	0.02162	-1.18068
PTGDS	9.87746e-05	0.0223952	-0.883478
PSG4	0.000102065	0.0227835	-1.5119
DEGS1	0.000106213	0.023156	-0.683716
PGRMC2	0.000108469	0.023156	-0.695435
DCN	0.000109838	0.023156	-0.735189
PLXDC2	0.000109838	0.023156	-0.670349
ALDH1A1	0.000110757	0.023156	-1.11251
PDGFD	0.000111219	0.023156	-0.682768
PDE4DIP	0.000114485	0.023609	-0.682807
LINC00302	0.000116507	0.0237993	-1.2851
HOXA10	0.000125667	0.0253432	-0.671668
SLC46A3	0.000126672	0.0253432	-0.726275
CD207	0.000127683	0.0253432	-0.916665
AADAC	0.000128747	0.0253432	-0.97344
C3orf52	0.000133338	0.0260105	-0.881723
SLC47A1	0.000135435	0.0261837	-0.64938
DDX6	0.000142947	0.0272551	-0.829992
ID4	0.000143494	0.0272551	-0.950642
RAI14	0.000146806	0.0274363	-0.705282
KRTAP4-7	0.00014825	0.0274363	-1.40543
RHOBTB1	0.000153008	0.0280769	-0.682277
ESF1	0.000164728	0.0297237	-0.670363
AKR1C3	0.000166536	0.0297726	-0.734736
SLC16A7	0.000168357	0.0297726	-0.627499
C14orf132	0.000171421	0.0299338	-0.834732
GAN	0.000199086	0.0339434	-1.11671
PDGFRL	0.000203002	0.0343407	-1.08816
OGN	0.000206957	0.0347383	-1.64916
SERPINA5	0.000213991	0.0355341	-0.901098
SGCG	0.000218309	0.0356621	-1.1945
PIK3R1	0.00022861	0.0366673	-0.714798
MMP27	0.000239962	0.0379262	-0.947564
IDE	0.000244258	0.0383256	-0.816139
C7	0.000250173	0.0386928	-0.605445
PIBF1	0.000252561	0.0387851	-0.649497
RARRES1	0.000267206	0.0404602	-0.805813
IL20RA	0.000267206	0.0404602	-0.781929
KRTAP1-3	0.000270836	0.0407251	-1.14421
FHL1	0.000275398	0.0408438	-1.03428
GLRB	0.000291975	0.0420724	-0.82829
CYP4F2	0.000291975	0.0420724	-0.613616
CTNNBIP1	0.000293737	0.0420724	-0.670684
ACADL	0.000296394	0.0420724	-1.07083
COCH	0.000297283	0.0420724	-1.08256
ANKRD6	0.000302656	0.0424078	-0.651208
GSTM3	0.000325738	0.0449248	-0.601901
ABCA6	0.000339162	0.0464802	-0.773673
HSPA2	0.000346996	0.0472547	-0.69473
TMEM159	0.00035495	0.0480358	-0.881074
LOC100505915	0.000364042	0.048658	-0.922852
CLDN1	0.000369295	0.0490573	-0.937302
