# Supplementary material for: Identification of Effective Diagnostic Biomarkers and Immune Cell Infiltration in Atopic Dermatitis by Comprehensive Bioinformatics Analysis
Source: Front Mol Biosci. 2022 Jul 14;9:917077. doi: 10.3389/fmolb.2022.917077 (PMC9330059; doi:10.3389/fmolb.2022.917077)
Supplement: Supplementary file 4 [file DataSheet1.CSV]

Supplementary Table S3. The result of AD-trait module genes from blue module by WGCNA
	GSM815451	GSM815452	GSM815453	GSM815454	GSM815455	GSM815456	GSM815457	GSM815458	GSM815427	GSM815429	GSM815431	GSM815433	GSM815435	GSM815437	GSM815438	GSM815440	GSM815442	GSM815444	GSM815446	GSM815448	GSM815450	GSM902824	GSM902825	GSM902826	GSM902827	GSM902828	GSM902829	GSM902830	GSM902831	GSM902832	GSM902833	GSM902834	GSM902835	GSM902836	GSM902837	GSM902838	GSM902801	GSM902802	GSM902804	GSM902805	GSM902807	GSM902808	GSM902810	GSM902811	GSM902813	GSM902814	GSM902816	GSM902817	GSM902819
SERPINB4	1.588420344	2.100544755	5.773739956	6.801552465	2.985726514	1.872860045	1.588420344	1.663875727	2.850804119	2.862121719	11.27694212	2.906550811	10.41173226	10.0219818	8.91986292	9.24212809	10.41692855	9.36901159	11.88232557	11.8570029	9.231209288	4.766187815	5.448834133	8.155617872	9.352221157	5.949843277	5.02444169	4.688164092	4.936627341	4.688164092	5.567655026	5.658608182	5.729574638	5.830446024	5.75484015	5.523654346	4.502862158	6.152013163	8.20663461	10.40575239	9.104858455	10.42714706	6.699095711	4.350307376	4.282185494	9.366533315	4.944842072	4.868536751	4.243311331
S100A7	7.684931482	7.370632114	10.84045044	11.2705432	8.911682558	9.462803048	8.425441623	7.780045822	10.12634968	7.978642261	13.61483659	8.307064277	13.58129176	12.76935474	12.46486018	12.92780594	13.6584392	13.22950163	13.61483659	13.58129176	12.92780594	8.416466133	8.228335888	11.77884668	12.44369262	9.554069725	10.21076324	9.178816574	10.18989747	8.510750073	9.686665517	9.790061238	8.342419818	11.57057842	8.39279374	9.537881547	11.04709221	11.53342396	12.86613129	13.33003699	13.27477651	13.27477651	11.77830943	9.657762809	8.580860599	13.37618852	11.86592651	12.19328401	8.958944373
S100A9	4.011532771	7.702189837	6.28585963	8.349926228	5.696319041	4.924035937	6.135117532	5.137818149	5.114088876	5.078664952	13.30318069	5.877140497	12.28165788	12.24308488	11.31531956	11.77044478	12.62099756	10.85684939	13.06980261	13.33205329	12.13371108	6.365951568	9.148706528	7.74819236	9.979036386	7.342924155	6.957476318	7.63603282	10.0222116	7.196847096	6.86131086	8.058499872	8.198823807	8.451440028	7.646452891	8.055338375	8.691985736	7.242285039	11.76999999	12.58398637	11.84658071	12.83739652	9.277521869	7.476330847	6.390788753	12.55200401	9.285181536	8.273297944	6.258210892
LTF	4.687595013	5.354894912	3.890573896	6.973800671	4.670136086	3.800333648	3.758153526	4.054690457	4.347472087	6.609233829	10.19132948	5.018681788	11.06571434	10.59199218	8.838665344	10.38664313	11.37093232	10.76884292	10.39221467	11.59457095	8.016110649	6.677089951	7.206316454	6.362769724	8.914395773	6.845061959	6.254515364	5.879098594	7.889289745	5.897560975	5.80224612	5.581071048	6.325964366	7.105723404	9.009418877	6.972669821	7.192054202	8.675241664	8.425178468	6.950698263	7.343320445	6.80764872	6.828904512	6.855280905	4.39866653	10.81776177	10.75943442	9.816621005	6.068085695
KRT16	6.191877634	6.868497961	8.563851982	9.021641271	7.437999766	7.449654511	7.709647837	8.134965195	8.940449169	10.19415805	13.6964743	9.378131627	12.39664403	13.6964743	12.1168914	12.71720839	12.0307707	12.13908334	13.6964743	13.57548638	12.80971778	8.062499413	8.103516884	9.642081826	10.0290729	8.812877503	8.891175144	9.238411682	11.25480348	9.438221336	8.535930873	9.155137047	9.055201833	10.27188777	10.22895473	8.690482127	9.492150374	10.85267703	12.1842457	12.26316398	12.51101906	12.26316398	10.87157939	11.39827092	10.84648558	12.73388525	10.10536014	10.07743134	8.852614894
SERPINB3	6.674170883	6.137644689	8.387195222	8.059320077	6.785497493	6.615662993	5.932898277	7.233307347	3.714681562	3.670704075	11.09091505	3.744193672	10.16122309	10.15005329	8.539235937	9.336189453	10.3040865	9.143794637	11.34481712	11.54317673	9.761157242	7.230168102	6.380322937	10.36841429	9.477112476	7.539330704	6.769402638	6.15084158	6.885496498	8.171712079	7.833680414	6.467492678	5.249152563	10.54562991	7.387093027	6.967906664	6.007749392	8.409810578	10.17443736	10.84575095	10.95453594	10.98922962	8.986569985	7.783151228	5.044963745	10.82654703	8.544899695	7.533195253	6.509189961
S100A8	7.082393036	8.707331738	8.610761034	10.20219026	7.413915614	7.447474044	7.7506537	6.932491668	7.64905184	7.420145618	11.23925263	8.597327944	12.02327214	11.80847239	11.74536891	12.20692005	11.90033894	11.76898944	12.12539054	11.49614754	11.75651863	7.754227835	9.106593321	9.197323435	10.82245607	8.26461973	8.021282708	8.631904275	10.7335307	7.789177039	7.767780787	8.492113051	8.484953734	9.932423271	8.883346859	8.750354703	9.524843694	9.323150926	11.24954848	11.61602666	11.52404532	11.80399009	10.86902712	10.21873875	8.222301656	11.86501962	11.08246837	10.88204277	8.673097587
CCL18	4.771369253	5.075885419	3.464669993	4.948484611	5.80295931	4.444503455	3.534661025	3.944376041	6.414776563	8.736797747	9.832463413	4.875111411	9.654544535	8.737524448	10.05883444	9.312067243	7.652206142	9.186379656	10.75992127	10.94326393	10.63723274	6.41106032	6.651774695	5.360227367	6.683666016	7.124104545	6.204052991	5.582575279	6.958574486	5.334216786	8.32504705	7.394649373	5.790968984	5.813783674	5.912594364	4.8483563	6.197827314	7.988845893	7.903847464	8.219708828	10.91348618	10.49414922	5.763478655	6.207696551	6.821903502	10.70134982	6.412956108	7.683788675	5.889139285
AKR1B10	3.939487975	4.035811246	3.876471322	3.79529017	3.925040361	4.247490939	4.244911681	5.157008	4.816461217	5.424653015	11.18312029	5.020992448	9.91427834	9.791316399	8.111872374	9.346864912	9.8686896	8.025265997	9.512760261	10.94603854	10.12565468	6.017624738	6.216674054	6.112342788	5.520546522	6.48483847	6.021900308	6.293617374	5.693216408	7.128173416	6.603065333	5.699041688	6.93358921	6.380510778	7.094981705	4.692754664	3.923802621	6.828772121	7.724667036	8.787085679	8.903259552	8.308731973	5.232348826	5.407953457	6.6884582	9.179649087	7.812939384	9.697255134	6.405582624
MMP12	2.323052991	5.922553717	2.668277634	6.656673866	2.887387697	2.652963831	2.621940889	2.642154412	6.315143331	5.66419182	6.05606256	3.483523047	9.120044696	9.577923322	8.879733213	9.919926331	9.433520184	9.800391807	9.46472587	10.55436018	7.573249276	4.25329063	7.461365738	4.133451795	8.519001726	5.198463072	4.016407406	4.100575713	5.522118709	4.130478782	4.731559659	8.195187518	4.570682672	4.972720063	4.346333056	4.37820411	7.733458465	5.048326575	8.200840009	8.606851073	9.741944709	11.1362312	7.033133235	3.886825228	4.584823036	9.60158123	6.107233604	7.262136617	3.448107594
WIF1	9.479097469	9.752429423	9.270127075	9.17120141	9.523708868	9.00656151	9.407152444	9.013919529	7.712116467	7.467190791	2.774211261	7.790659501	4.145981939	2.448731086	6.323349451	5.692804174	6.457440293	5.980964938	1.974055661	4.333656399	5.257136452	8.032129656	8.486603887	7.735187838	7.596798662	8.054727112	7.424271736	7.977850098	7.393375	7.062724757	8.630796587	8.393400579	7.504429557	6.557330663	7.700778802	8.269645262	8.58636774	4.187424442	6.548623636	6.240826787	3.851496605	4.616321157	5.708576896	5.377772561	9.765416637	5.128990323	8.208027252	6.361063075	5.754498825
MMP1	2.68359636	2.679025493	2.702893256	2.688622206	2.70006729	2.696696361	2.690100194	2.692269016	3.215764583	3.1957637	8.295949794	3.194315824	4.909826809	5.390319233	7.503988306	5.627362675	4.273979242	4.819880954	7.736336644	8.43043023	11.62175471	4.367747311	4.535069754	4.657357934	4.212929652	4.187019102	4.212376768	4.167326701	4.359365775	4.247688136	4.183765461	4.262922435	4.225342503	4.957578285	4.386890526	4.162945298	3.160477896	3.069086818	8.429209907	8.269212893	5.948498554	8.350494865	5.671190203	5.414068853	2.007560468	5.682287157	5.014872951	3.280898408	2.518086819
SPRR2B	8.014390991	7.97236937	7.609536713	9.222984378	7.65458322	8.58907612	8.342450123	8.357102174	4.464459989	4.304781279	12.12863494	4.436997072	8.586333082	8.334937192	8.491295568	8.62609927	10.58359918	8.209712288	12.032989	12.50785978	10.3832522	8.162957568	7.606586318	7.421218263	10.98958219	7.717461754	8.941867649	9.006441189	10.68371576	8.762146783	8.352310052	7.477338917	7.643643932	9.020345402	11.29115309	8.712280424	5.731736196	8.113811888	11.02821164	11.04195851	10.90513794	11.00234571	6.620581973	8.094288169	5.735419089	9.848875265	7.971635178	8.189495104	5.754645677
PI3	4.653318091	6.598760295	4.913842229	5.667914121	4.93075028	4.884984327	6.006092478	5.299615848	4.816322703	5.24872484	11.49712427	5.725047367	8.182497501	8.099626374	6.936775815	7.928519356	8.472836946	7.526463204	11.74042401	11.60667645	10.34120529	6.259980712	8.307869911	6.186801417	7.168961145	6.310350106	6.321919657	7.192273593	7.499776818	6.739688556	7.11239731	6.386306823	6.669610495	7.6556828	6.530064776	6.505610629	6.092806175	7.086671296	9.437447246	9.866427542	9.604151162	8.449350112	5.55504328	6.201478987	5.470801013	6.909930722	9.704044306	5.616366701	5.871578586
KRT6A	9.019186024	8.681915981	10.96896878	10.91757072	9.717181211	9.047784064	9.969385772	10.52127611	9.266084791	11.13203017	12.70822387	10.19865182	11.85528266	12.79150859	12.33491951	12.31485328	11.51148397	12.19883531	12.73489376	12.84261466	12.57812383	9.899689399	9.270802495	10.62434697	10.69090511	9.702121777	9.194620617	10.81552876	11.92967851	11.47672339	9.373480692	9.615812542	10.30205068	12.31666557	10.88490983	9.333055024	11.28228102	11.89769801	12.45159081	12.22590151	10.45548948	11.54108386	12.38494561	11.72042323	9.562906532	12.72577434	11.00605656	11.33435986	11.71739841
SCGB2A1	7.575333829	8.282467565	9.25617127	8.236891908	8.223325202	6.326062273	5.137960761	7.822741251	5.200711913	7.083929437	2.235604056	8.109629979	4.353795372	3.322155053	5.939368393	4.728332317	5.77370971	5.71878121	3.27319584	3.185552144	5.22949259	6.578657439	7.399898806	8.856827256	7.447879585	7.332267962	5.113352913	4.143471502	4.907877525	6.966333111	4.172059331	7.73039846	9.566089878	7.042998371	6.660490712	4.508924754	6.646707577	3.805420134	6.105666858	5.965548208	3.650157575	4.511316068	7.126951486	6.236588214	6.673524608	4.283163507	7.160347976	6.875347349	5.798911227
TMPRSS4	3.893603341	4.380665641	4.266275556	4.48734239	3.536254184	3.577921581	4.392256254	3.500420244	4.955699418	4.07438629	8.583228859	4.076664217	8.142634796	7.001112061	5.876890921	5.841735912	7.885445885	7.396468422	8.750850934	9.08463818	7.228097794	5.517005523	5.89933073	5.668793442	5.721232993	5.015861364	5.041906877	5.484049264	6.106149341	5.275764576	6.109482417	5.191068488	4.52981548	6.361351403	5.120012702	5.467800029	4.37182949	5.312912126	6.794488921	6.888361849	8.715810264	7.78286834	5.837043411	5.876838336	4.235400924	6.397876809	4.896937184	4.168732442	4.288096571
BTC	7.658107505	7.193218297	7.71288923	5.577299636	7.172968179	7.648153037	8.033609955	7.69604562	3.199931752	3.635825866	2.313546124	3.774005199	2.392527631	2.361771224	2.50280912	2.444976208	2.739667108	3.246138495	2.33667278	2.212321016	4.319699634	5.892668018	5.230741843	5.558595839	4.112095363	4.86864736	5.454249394	6.224974033	4.262876409	5.624367562	5.941276955	5.323470909	5.507082405	5.641859613	5.756772344	4.081381279	6.027489318	4.436900663	3.935114457	3.561460998	3.465903188	3.606202649	4.870642247	3.799267505	5.888145453	4.147791542	3.73424227	4.484991792	5.584486172
RTP4	4.418322941	3.873311472	3.580768296	3.87010862	3.784806719	3.552388607	4.293253661	3.517835982	4.03578641	4.27434156	4.837723303	3.591756159	6.572532904	7.052362848	4.596102794	7.276912192	7.123377457	6.024328582	6.404289477	8.272000532	6.027865384	5.766923936	5.179375859	4.49105095	5.403001469	5.39112043	4.545406412	5.777853278	4.902446268	4.368951378	4.404319264	7.246651206	4.694107116	5.831161388	4.837802486	3.529598106	4.407529049	6.464137029	4.521791905	5.321420602	6.104935529	6.512488675	4.414050926	3.779994754	3.629440243	7.663355263	4.256488766	5.10516183	4.019872715
SELE	3.04937945	2.565648473	4.464155222	4.120081875	3.097347524	2.463423235	4.515089894	4.302766663	5.287513418	7.649388238	5.545787436	5.369444935	6.021077809	5.7719842	7.939018523	8.89029827	6.304732537	8.447270558	5.371884488	8.388585313	7.004290715	5.066315206	4.601637824	5.598059761	5.727214895	5.128353904	4.478774545	5.802804949	4.63769261	5.731352109	6.355218136	6.244566583	4.070393508	6.485112552	4.163740702	4.603872153	4.095970807	4.591929874	3.868874354	4.224910274	5.116349231	7.174084609	3.897091701	3.915784405	7.872980677	7.03213118	7.511815948	7.711339975	5.321702124
FABP7	7.88548256	7.194677634	7.055933425	7.523152986	6.632756214	7.252875443	8.624111303	6.89764192	6.799342098	6.40229525	4.247714559	6.88464868	4.608047744	5.00926007	4.565852572	4.206696453	4.018528719	7.641809802	4.480692283	3.349011935	4.090700995	7.111244898	6.126451337	6.091977798	6.549721557	5.464900032	6.124725027	8.127342086	6.603723947	5.625000183	5.360548975	6.758158611	6.865180608	6.528073781	6.600195946	5.296795669	7.876066038	4.761913178	5.161009153	5.357983493	4.379572807	4.580351888	5.964055442	5.034712151	6.710035672	5.672029447	7.240599578	4.669627732	6.805446065
CCL2	6.497423072	5.719937346	6.053238003	6.33964254	6.066917983	4.695302474	5.862397928	6.313097232	6.159521769	5.023518784	8.085477226	5.095930258	8.025524104	8.560547956	7.830298193	9.200751636	8.585096593	9.032909997	7.548480719	8.789609678	6.628734917	7.467520778	6.590386574	6.944385906	7.242850946	7.025011169	5.633212628	6.744238718	7.084649122	6.832281003	6.987720947	6.813957663	5.757837351	7.518286341	6.678221188	7.056143472	7.110996027	6.821178323	6.797334047	8.324127257	5.995704632	9.576701171	7.496565397	5.010351182	8.00572334	7.872248851	6.459792687	6.74004557	5.562580187
CCL22	5.254783744	5.564549216	5.00718542	5.524784733	5.355736372	4.931838116	5.9199875	5.245017904	5.365835964	6.040155986	7.31272831	5.578677118	9.532913918	6.739329638	9.140785297	9.485286125	7.018828235	8.939278913	8.59078833	9.534981493	6.021383495	6.076560325	7.507610488	5.759489199	6.831567213	6.385248728	5.240686348	7.315383275	6.898334338	6.24998194	5.847304552	6.635591356	7.284974807	7.533577637	5.768565044	5.334326474	6.914750863	5.499591426	7.381125228	8.504191614	8.722919917	7.79290848	6.655381538	5.811265943	5.556848022	9.539851602	7.19918974	7.024467392	5.344644024
NDC80	5.880761499	4.976533232	4.175449593	4.588901095	4.240496186	4.566213216	5.037369521	4.218016603	5.615243098	6.409271189	6.852267493	5.14792322	6.871485398	7.079694525	6.969827317	7.761658739	5.905925269	7.669025048	6.16002029	8.6168142	7.339356973	6.996746527	6.000651483	5.295800557	5.76241049	5.127831822	5.620415889	5.841792149	5.940640269	5.001664286	6.423118671	5.975944391	6.225059792	6.804236204	5.353462292	5.221713043	4.275917813	5.061641853	5.069021304	6.992133898	7.414492884	5.846903594	4.561648852	6.839248194	5.070560328	7.009697863	5.61360714	6.369342086	5.752133892
PCP4	9.486448899	8.258524501	8.827355626	8.187051666	8.896804646	8.47972091	8.300621948	8.729475632	8.521916716	9.07242384	7.490787515	9.973760561	8.31652328	4.859313739	6.69970176	6.977520833	9.026581349	8.573337329	5.068511683	7.017617627	5.233227656	9.292963783	6.960608986	8.06871874	7.124230864	8.094337806	7.51129174	7.182559903	10.14914783	7.756834165	6.503794006	6.626683438	10.96625341	8.281508694	8.850643649	6.437842589	9.553937156	8.428005161	6.77242676	6.779764059	6.693224778	6.740363788	9.769123874	8.085782108	7.693565459	7.033469887	8.534761435	7.287954282	8.267385781
TCN1	3.697905237	3.60412015	4.203653293	3.461283425	3.724832256	3.67656008	3.461224521	3.834345233	3.813029715	6.61302511	9.201785637	4.912581918	4.682624166	7.101286495	5.374541341	4.106485736	4.311120271	5.180799281	7.337188848	9.497623306	6.559047543	5.51289502	5.001267788	6.713153897	5.113242279	5.613907643	5.435926887	4.695635267	5.126878563	6.108678551	5.403336756	5.237729346	6.994377234	5.889815122	5.658437228	3.899803896	3.451359128	3.920470023	4.625925043	5.094728153	4.93034933	5.282916863	4.901153611	4.195111051	6.909971468	4.21771619	5.307940643	4.376867617	4.406829646
SLC14A1	6.288775331	7.218157828	5.09704364	6.174345375	6.651243997	5.100094369	4.241300531	5.892625705	4.678775311	7.306256927	2.737692501	7.489495946	3.499556515	2.834253286	5.787906589	5.062779926	5.558161874	6.208430252	3.885877518	4.043509763	5.416020147	5.998601903	7.155464414	3.859297694	5.378009445	6.412888149	3.910403437	3.451005718	6.395108819	5.224730217	4.342855852	7.077140635	5.075825527	3.542297392	6.361782687	5.147394887	5.167455722	3.121618247	4.721903727	5.217630902	4.719734237	5.246424063	7.561133864	5.290649287	7.087651608	3.742881428	5.074683454	5.607587017	7.05753594
CHI3L2	5.360674288	4.670456483	4.464063607	7.574994327	4.424706829	4.435882341	5.803645596	4.709513522	4.465898936	4.70932478	8.683598473	4.78967049	7.423919662	6.918281763	5.919400676	6.265817643	6.252402675	7.690818215	8.757113324	8.214966205	6.844097206	5.459624839	5.127041101	4.876552187	8.16622895	4.957625913	4.727937609	6.365194196	9.292847029	4.969688954	5.974130077	6.066464993	5.951338502	6.315255054	5.119008758	5.647866372	6.725083213	5.8014222	7.555621449	6.913970427	7.508899038	7.066777418	6.902903199	6.06213326	5.092618778	7.512254673	5.704969683	4.458252675	4.954690468
CXCL10	4.963642287	4.70673903	4.584910289	4.129403756	4.187358114	4.19470781	5.414732282	3.716405539	4.466376905	4.353072913	4.443959006	4.443526358	7.01535155	10.48396085	6.1331924	9.669308	7.215819553	7.831964201	7.20596223	8.157040548	8.852581651	5.939982616	5.333155043	6.047323917	4.650911873	5.566851945	5.394782096	6.624249737	5.345111079	4.713517302	4.769345589	7.902319889	6.266219939	4.992423665	4.475592451	4.253932449	3.999273556	7.110238811	6.505096595	6.317983636	8.826337471	11.27388757	6.368464856	5.49420923	5.329978309	10.12068394	3.869547945	5.93222161	4.43946367
KRT6B	10.01923312	10.65280125	12.0340915	12.16689736	10.74513496	10.67176709	11.29594544	11.70121065	10.69037557	11.82595621	13.11685038	11.46096416	11.85481386	13.03528142	12.04451014	12.16899997	11.63942286	11.92328176	13.11685038	13.43986613	13.11685038	10.18570801	10.75873825	12.3058692	12.41620217	10.91304829	10.90532453	11.55328569	12.576976	11.8982585	10.80780126	10.58588535	11.07883722	13.04314823	11.45576201	10.64102613	11.7203004	11.54284655	12.95029836	12.56167177	12.21610493	12.45065005	12.25084343	12.21610493	12.04497795	13.02149241	11.97159767	11.16867849	11.43015243
IFI27	8.796402786	8.723192122	8.725845741	9.087679761	9.163154246	9.493552741	8.959572808	8.569233489	9.401530998	10.4752472	9.947278146	9.431565892	10.92365837	12.26145552	11.1427262	12.51476092	12.29502155	11.19984806	11.93810413	12.99029579	11.36969856	9.591407554	9.483213541	9.524981786	9.758126014	10.00375065	10.30675822	9.690391773	10.01127571	9.379796756	9.300162386	9.676879574	9.492906227	9.885601406	9.700833272	10.34849591	10.04787192	10.62546049	10.93382102	10.05076495	12.38997275	12.06205514	9.859822995	11.27363622	9.63053117	12.46805537	10.31141591	9.952070814	9.415387044
CCL17	3.362562851	3.640621638	3.106853049	3.955104802	3.350236577	3.320460418	3.048580298	3.681377167	4.396875049	5.052358001	3.820386376	3.77971587	5.392998097	6.207052956	6.377918279	6.975636571	4.748808346	6.885515512	7.388261274	7.400354951	3.862064561	3.90793133	4.809911398	4.017836925	5.445648615	4.064523564	4.107543378	4.508414379	5.905611871	4.362681421	4.257453309	5.754065744	3.989349621	4.474682595	4.548511565	4.250649768	5.936055061	2.959926874	4.990640035	5.729875223	5.75118601	6.422447035	3.65136121	3.394866477	2.953047625	5.909342775	6.491949931	4.980917697	3.496087358
SGCG	7.939805257	7.096747516	6.979369858	7.040917346	7.279258097	7.507977159	7.597844856	6.813863527	5.985522937	6.235080632	4.152798116	5.873859151	3.479370281	3.539823879	5.362534476	4.057546829	5.907317299	5.321884959	5.185304581	4.076857985	5.639059967	7.208091892	6.12617447	5.948692804	5.911589117	6.383366993	6.282152606	6.65204793	5.227250382	5.578237568	7.503832536	6.369886414	5.622993732	5.387190217	5.629558449	7.277444951	6.825393602	5.731166652	5.077194216	5.115521388	5.815065515	3.710434351	5.119028549	5.987215922	7.047894007	3.822574113	6.258595983	6.293449048	6.459898398
TNMD	7.108571611	5.917744235	5.397317579	7.315583297	7.400254058	7.735726401	5.911751341	5.895040909	5.362544742	5.991028857	3.892062813	7.273851715	3.084662729	3.096096696	4.310953391	4.101661639	3.128191344	5.139161979	4.155729704	2.745853467	5.781184064	6.083552272	5.040669158	4.321341947	6.342268099	6.634547252	6.795116537	5.023781956	4.038951153	4.900456087	5.030733789	4.474839639	6.440624181	5.164513968	5.029997063	7.245900961	4.862521515	4.021282808	6.037161756	6.356722417	4.720664426	2.25524735	6.32369596	6.559395692	5.478103409	3.895554582	5.382858091	6.961681703	6.06455701
CA2	8.444898237	9.096986601	7.540432061	8.047341125	8.20679478	7.569473852	8.710800217	8.119008054	6.694739357	7.811191164	10.5170131	7.52746991	9.359060798	10.55771586	9.313321361	8.579110361	9.246444729	9.32859276	10.63029408	10.76479207	9.115798419	8.922726828	9.683362845	7.689048622	8.302785413	8.502302855	7.628700436	9.229687506	8.827097232	8.402861758	10.2100622	8.903873985	7.512376364	8.743137191	7.251751281	7.601281962	8.219994998	10.53528333	9.520063489	10.01606601	10.08214599	10.68760559	8.751075714	7.964863166	8.814672691	9.505008095	7.928124184	8.073601394	7.747247858
RERGL	8.054964688	8.66285468	7.020362645	7.532527241	7.892463346	7.636114983	6.781741377	7.156668987	7.328360118	7.882843536	5.435089728	6.746026995	3.945755803	5.497108249	5.801224216	6.544787908	5.25949973	4.774577639	6.503022535	3.647603581	4.582270095	7.541369275	8.335189231	6.31891582	6.766370955	7.175093936	7.236762409	6.277669899	4.710157539	6.70242413	6.681378479	6.248991861	7.295183507	4.955835363	8.859073681	7.249996055	6.342515788	7.018474465	5.433397822	5.67967048	4.447376483	4.107298578	6.811870736	8.237512102	5.336043607	5.69805646	6.750967719	7.869376192	7.197102132
NRTN	2.513074612	3.140780894	3.059393397	4.363911552	2.768719986	4.276963358	2.899006482	3.757736522	5.059425036	4.337546822	5.046139911	5.055737358	6.58199129	5.032534229	5.892302256	6.132021555	5.992046585	5.706007197	5.555150577	5.851654989	6.14363077	3.706126077	4.425306386	3.819060867	5.626532416	4.135641382	5.41162544	4.156694991	3.807524204	4.689226431	5.367931326	3.855319446	5.363150635	4.803098471	5.387058143	3.809783895	4.699184797	4.802674041	4.750090116	5.926758509	3.951182923	4.724953559	4.971872196	4.467118091	3.457321426	3.370081488	5.5368738	5.583643498	4.315607224
TSPAN8	9.921800856	10.24199108	9.764683956	9.311778026	10.58512355	10.67823974	9.525043892	9.798665486	8.973753936	8.638227418	5.99835018	9.782833603	7.362361266	6.783912863	8.733442115	8.384932689	8.472966476	8.113369854	7.5501159	6.791459939	7.096232565	9.205602153	9.648057964	8.886763233	8.370503434	9.977641951	10.07559359	8.593809817	8.081633727	8.963639094	8.492471998	10.11192626	9.399230331	8.899418377	9.463227134	8.544567517	8.916850857	7.958798226	8.642900755	8.559003009	7.6046442	6.812736199	9.239076789	8.454888472	10.82766752	8.012940523	9.409625315	9.00339626	8.833541095
PLA2G2A	7.829615218	8.290518177	7.320350795	7.932479757	9.170060072	8.111948931	6.257471952	8.983913192	8.291249901	6.269592757	10.91898176	7.908312958	5.426804387	8.242272073	10.35690397	9.477048165	8.539294193	9.20619884	11.22296012	8.971904883	11.09546518	8.091309283	8.619979002	7.195289193	7.939361459	10.36767828	8.544210152	6.336056423	6.677076269	10.09826623	7.570224678	8.200863051	9.523381131	8.263607216	6.230616196	8.08673154	6.538705821	9.25809967	10.56665432	8.6903274	8.766551331	7.66022707	9.293860378	9.150127658	7.928685623	8.84908832	11.5312049	9.597866324	7.787148008
CCR7	3.843736972	3.786974752	3.975098205	3.888100651	3.212206582	3.5419076	3.858459625	3.884463202	3.987967016	6.349075051	7.21669046	3.945173834	7.669492508	5.49871095	5.083979546	7.689883077	4.523663957	5.143898399	5.533814949	6.519143892	4.617145408	4.37176298	4.923670612	4.57269918	5.583903966	4.940984031	4.076229139	4.534793193	5.729337677	4.447901612	4.305014415	6.022333084	4.280810933	4.428438102	4.230680967	5.441310584	4.306180212	3.794128601	5.072405975	5.251329974	6.713338231	6.340083561	4.506639172	4.265534244	3.891955066	6.280681139	4.918822467	5.397832816	3.702749065
ZBED2	3.678870439	3.593576704	3.773645888	4.069207574	3.771280582	3.785052913	3.707776541	4.697536954	5.037557509	4.616849722	4.645635692	4.145668377	5.789021506	7.823605781	7.428792753	7.00300311	4.703602122	5.354463068	6.445288284	8.022831053	7.65773697	5.523239258	4.405946702	4.740768688	6.008839934	5.218297302	4.500462849	4.741089802	4.413913573	6.435005012	5.002657585	4.221024848	4.190702275	6.873617387	6.445265798	4.95835482	4.967064044	5.480617567	5.575384665	5.596051134	5.204413877	6.233601806	4.027811155	3.944301048	3.221854486	6.483164955	4.561571021	5.847220564	5.71439573
IL13RA2	4.07295722	3.24576093	3.280759642	3.151258182	3.279972	3.133195042	3.260407822	3.129523039	3.49058392	4.27674799	3.355549819	3.563987855	4.17328137	4.369172214	3.871086851	5.878783079	3.497228429	5.260595281	7.090833143	7.610060916	3.511372879	5.810194703	3.97111611	4.033937591	3.444835515	4.046687536	3.162675051	3.514517641	3.720579161	3.391356885	2.834323163	6.300287305	3.896381295	3.12474473	4.11229414	3.561190595	3.581610003	4.147301414	4.454257758	4.833463029	3.804188586	5.063827263	4.678728693	2.910436512	3.024216321	4.812575681	5.16412616	5.562090195	2.5493369
ARHGEF26	7.25046892	6.834806572	7.285224626	6.603457048	6.973007964	7.063317453	7.046839218	7.178112567	6.57674051	4.664535378	4.545216069	4.452612529	4.625505943	4.706583356	4.42512012	4.776112376	4.591895302	5.031528461	4.458683755	4.409551368	5.216459839	6.369524099	5.729968462	6.360092223	5.632911811	5.857826619	5.806614884	6.141465889	4.475291255	5.759716771	5.663623199	6.464423197	5.480984046	5.543605662	5.458494811	5.218047406	6.194739257	6.072661691	5.32424325	6.280132754	4.755331579	4.82650249	5.070163773	4.596761379	6.422897077	5.24127471	5.553743261	5.651750027	6.760445518
MYH3	6.32005967	3.729691899	4.888654705	3.658964891	6.607851406	5.734598498	4.79222839	4.516600992	5.085148778	5.038872141	3.687626828	8.406589977	4.644987006	3.528944093	4.049755644	4.067647219	4.102244467	5.307575739	3.494135404	4.112520941	2.962382928	5.935977221	3.583191491	4.624829753	3.644587329	6.077691624	5.093089824	4.837641643	4.81888067	4.169331781	4.191832095	3.592280842	8.376162533	4.230127231	5.416843664	3.58458673	5.560032566	4.822410702	3.798632437	3.548653952	4.588180788	3.863262986	7.045008292	5.333938213	4.233575087	3.614673723	4.543881811	4.095664812	4.425826318
MMP3	3.55358107	3.550773966	3.538901702	3.511626367	3.582596871	3.529053584	3.509318091	3.580893692	3.771363404	3.789888787	6.357295531	5.113043957	3.798640767	3.762345964	3.828210505	3.806898215	7.753875321	6.144003426	7.602229301	3.7882539	9.908062914	4.531764914	4.847727291	4.590881008	4.228511998	3.942313302	3.873559859	3.526653773	5.086787591	5.126392831	5.371341022	3.638362137	5.535997737	5.004122568	3.949262485	3.547608664	3.822416494	4.957094298	7.39174506	6.107009176	5.034658894	6.794438513	8.442252642	4.064967708	3.316943079	4.653047364	4.657950835	2.972101965	2.135361668
APOBEC3B	6.212499218	4.639932156	3.705804902	6.189270452	5.273168145	5.162680083	4.694099002	5.036634357	6.542605608	6.823834885	6.706288013	5.647023631	8.390932411	6.964257268	7.627988044	4.80152363	8.40846284	7.409424027	8.605146449	7.934063046	7.055519434	6.755360766	5.399751962	5.139783494	6.965129829	5.79483801	5.494337662	5.20601293	6.803824006	5.616821868	5.084621546	6.909963143	6.891768255	5.521602836	5.06292373	6.735865089	5.200742087	3.656724765	6.971063955	7.655156306	7.887914207	8.769325417	6.222974318	6.482998501	5.371358737	8.229825059	5.87203878	6.119313282	6.13877226
FOSB	6.00377919	3.973600135	3.91672563	4.376840685	5.812192411	4.010576014	5.182606791	5.429787023	5.068353783	7.870830698	5.055647324	5.428233444	6.53035347	6.893414382	8.590077551	6.406013045	4.637999991	4.515416385	7.892422283	7.085341217	5.095166329	6.136400269	4.665501956	4.795888765	5.023443504	6.227571528	4.740635645	5.524569938	5.12272712	6.042459664	4.971841672	5.340850986	5.153061585	4.520516476	5.280264503	6.678372761	4.197126581	4.224196308	4.722271596	4.312492961	6.300200241	7.725906828	7.284159919	7.183797807	8.910009232	6.155761327	5.147889965	6.730669606	4.839140799
COCH	6.262618646	8.192679344	8.04668663	8.219671044	8.793553003	7.792058152	8.633580795	9.227187136	7.960948773	6.36004645	5.846852029	5.741032219	6.379236693	6.37365861	7.748033977	6.600365007	4.726506021	7.671454595	4.639067427	5.844968875	5.760333346	5.369438057	7.132504794	7.20950147	7.225856387	7.995233024	6.754198073	7.948245499	6.544816635	8.685716615	7.119321146	5.972926186	6.661334968	9.964079267	6.784370012	6.315247423	8.652573188	6.725074207	6.811594091	6.74401308	6.150459083	7.038087273	5.688870552	6.303630646	8.208839095	6.450740491	6.490042047	7.823703765	7.333940011
SPRR2C	2.903141274	2.89669826	2.842663571	3.223225167	2.640638922	2.950847234	2.915246533	2.930434616	2.968536548	2.992896893	6.874619788	3.207202522	4.005146903	3.27246025	3.548256549	3.255076487	5.027419751	3.262743111	8.759616893	7.127916859	4.984171775	4.224501572	3.967439198	4.026780583	4.653098229	4.054881525	4.514079932	4.405052048	4.834825101	4.130734555	4.546492043	4.07441597	4.220020989	4.177293319	4.463128992	4.234463263	3.098460628	3.383042776	3.945523587	4.487425559	3.663990754	4.468381778	2.536424807	2.576237785	2.787483646	3.145550338	3.484385073	3.215446301	2.995566017
RRM2	6.621384483	5.951840361	5.850459062	5.680988814	5.943996874	5.9294529	6.034903188	5.945523735	6.347308208	6.761681231	9.033402738	5.887559132	7.842425946	8.771324396	8.687082514	9.220365448	7.771554206	8.526686215	8.741200892	10.15715258	9.222561548	7.873135018	7.120238277	6.768753498	6.849426961	7.048866317	6.919330165	7.11870499	7.318167886	7.064121697	7.677774621	7.699831165	7.139101544	7.210605019	6.249953303	6.923839444	6.292036994	6.766081873	6.649840921	9.646500888	8.463463351	8.782674956	6.04792628	6.953530936	6.944553547	8.625797479	7.099768389	6.856576442	6.765646899
S100A12	3.237688711	5.007101857	3.237688711	3.237688711	3.237688711	3.237688711	3.237688711	3.237688711	3.579866827	3.579866827	8.643995856	3.579866827	3.579866827	3.579866827	3.579866827	3.579866827	5.407487063	3.579866827	8.666996801	8.451736652	4.794870123	4.147283699	6.879245684	4.520648477	5.098564629	4.608599732	4.476175188	4.313476532	4.51469754	4.369904294	4.879570153	4.390319419	4.976882646	4.756667125	4.718224177	4.786472332	2.94106518	2.971569901	4.517954466	6.381626335	4.919203113	5.416770797	3.138775265	3.436935749	3.257267514	4.377965405	3.408499273	2.977599668	3.413114867
TTK	5.062318752	4.444556461	4.274904629	4.216877161	2.984997045	4.444556461	4.627031605	3.729558604	5.724794757	5.406079147	6.262341177	4.56810829	5.882812986	6.586167657	6.132456944	7.144664988	5.350542366	6.746693428	5.991791485	8.027048687	7.007740269	5.850818594	5.312918874	5.148487194	5.04101149	4.475315261	4.933529893	5.226600681	5.001523069	4.601927186	5.361019025	5.357745364	4.224795466	5.168660889	4.617715201	5.507566396	4.574953466	5.517427642	5.308545988	7.438694561	5.281281963	6.356062294	4.300965412	4.524141501	4.265110651	6.889592689	5.295214328	4.723307354	6.832872746
GALNT6	6.227250001	5.849255461	6.274290523	5.62557785	5.890434996	5.985833457	6.666572668	4.489160417	7.105993036	6.466232692	8.517311672	5.221594538	8.003491935	8.894187895	7.633763731	8.382471133	8.430933728	7.636802587	8.44533407	8.57348559	8.65770071	6.857760623	6.293181628	6.854975622	6.181027035	6.499864364	6.668716745	7.227514872	6.46181257	5.638147911	7.219381547	6.179359204	6.551769319	6.060619807	6.238881806	6.265734309	6.317999038	7.491439599	8.640529283	8.322592341	9.014398871	8.092167346	7.623085425	7.370065117	7.091697201	8.664870525	5.51924448	5.952334838	6.628097621
P2RX1	7.709552085	6.484339562	7.656855363	7.751162388	7.579638696	7.384395705	7.055591815	7.751689594	7.341751103	7.616118438	6.369387759	8.065669056	7.007090697	4.695391666	5.766508931	5.976438018	7.557623461	6.843389806	4.371325977	5.666656667	4.564887721	6.996014401	5.768355362	7.266359915	6.869038426	7.072376239	6.758555349	5.895797476	6.96422988	7.201753364	5.847467462	5.569349187	9.058973409	6.129546893	6.755762301	6.412987584	7.566140052	6.602204713	5.970551917	6.340190521	6.646064637	5.761377232	8.248909011	8.387615672	6.66689946	6.358361246	6.537739828	6.244604062	6.528855416
ADAMDEC1	3.193536543	3.224051023	4.665590622	3.823514606	3.193536543	3.237067405	3.830466961	3.2321293	4.093061702	4.032430964	7.489243244	3.47423618	4.08576183	7.332453884	4.175688651	5.122527406	7.030359976	3.483733492	5.861031548	5.198635818	5.12764569	3.821602646	3.804375174	6.08291785	4.380532486	4.160631251	4.177251247	4.2348851	4.156507192	4.020859799	4.722863773	3.854562251	4.08907364	4.92395373	4.896067854	3.49419407	3.058420499	3.247380957	5.644564186	5.656484319	7.082761102	6.22120317	3.650810264	3.543455877	2.983645915	5.819587579	3.111060542	5.841556922	3.322713156
CDC20	6.266585764	5.593855798	4.762443238	5.698216133	5.638612969	5.170598324	6.186010044	5.409552661	6.68560404	7.124210748	7.968355956	6.137299257	7.801549587	7.773000435	7.776473203	8.491200907	7.576033459	8.388220439	7.769105101	9.112024696	8.99040756	7.003909535	6.426233419	6.088297656	6.842628756	6.763013124	6.283060108	7.179712355	7.310139497	6.533203498	7.051984109	7.280166322	6.627069664	7.082440678	5.803213751	6.993568825	5.787796521	6.112520156	6.655077814	7.919793902	7.675773824	7.279862065	6.144150099	7.515518742	6.673948524	7.765631399	6.580705876	6.047897088	6.969570221
KIF20A	4.432662621	3.904513621	3.440474463	4.256952654	3.566344587	3.817216642	4.481725152	3.927389899	4.833594152	4.965810918	6.391550193	4.558315607	5.960751478	6.406802719	5.7332254	7.124220291	5.759120134	6.952836962	6.04209265	8.623887754	7.501504659	5.86221263	4.869280465	4.608663169	5.607113168	4.987986712	4.897091824	5.952985636	5.262735784	5.137357038	5.437731959	6.219684543	5.391533645	5.70478814	3.777234124	4.966480493	4.369513398	5.231918669	4.741680375	7.475855813	4.765764436	5.680934497	5.26060231	4.688005742	4.288835083	5.79458693	4.725971741	4.143514993	5.897205801
PRSS53	4.653272864	5.044595777	5.099738695	4.818795137	4.800992207	4.718692429	4.859907046	4.882860482	5.469405758	5.412740075	8.588422911	5.775883846	7.807126702	8.479835397	6.649333173	7.566456839	8.087873624	6.40381742	9.248478565	9.314089477	7.124496191	6.058534046	6.380085023	6.35623571	6.361244497	6.583408679	6.195829475	6.1587084	5.525343582	6.259585023	6.303299446	6.357647605	6.85019662	5.685420856	6.170508343	5.957727895	5.392583686	5.848447009	8.072050565	7.116327319	6.8563854	6.860424286	6.168322907	5.652794907	5.878602987	8.847121986	5.434887938	6.0895842	5.861527523
IFI44L	5.731598188	6.044885686	6.289477993	5.560954752	6.347727286	6.479004809	5.586771921	5.562358037	5.770564111	8.601896858	5.456039094	6.768664065	6.154090818	8.45036688	6.247881513	9.786656359	7.705931066	7.313271516	7.551062299	9.620778779	7.256614404	6.435489289	6.70291516	7.066789181	6.249118574	7.093180547	7.296337466	6.194390321	7.311223626	6.381675062	6.093823024	6.391728542	6.276075857	6.963954941	7.321703669	7.521216652	5.527966082	6.460170118	7.069195419	6.874425595	7.697900355	9.901743261	5.934170161	6.18998004	5.989705401	9.989956211	5.716721182	6.763177162	6.275045975
TYMP	4.887376084	5.424838898	5.229875593	5.815095249	5.83072069	6.020259983	5.131833466	5.398545704	6.935984397	7.942475377	8.229935315	7.216912916	9.38591171	8.840940618	8.182716305	9.288442324	8.974655547	8.322039974	8.673776223	9.053418321	7.446761075	5.70618154	6.476742446	6.224625663	6.717271806	6.63958965	6.818952171	6.583686992	7.104985338	6.582180301	6.127309841	7.329666545	6.054599078	6.530052831	6.503848287	6.543370495	6.874691747	6.869101116	7.85459246	7.201451569	9.173865005	9.230045847	7.599994308	8.011309716	6.82634746	9.108674843	7.164133584	6.935254502	6.191025566
ZBTB16	8.673667927	9.163459973	8.180684179	8.421621517	9.133813636	7.462660318	9.032898566	9.410057215	9.884994032	9.506027591	7.916066794	8.873497675	7.786084698	7.423944504	7.96004509	8.060152055	7.949464959	8.553556229	8.477741883	4.273554256	7.202153364	8.105415229	8.835691267	7.439323317	7.659373889	8.714338506	6.214066541	8.696806452	7.570665747	9.225072824	6.461293775	9.13320665	8.360189629	8.476410333	8.41530498	7.669758698	10.13115776	8.603578089	9.434212296	8.564452158	8.456215583	6.458506854	7.74602928	9.244414713	7.710894865	7.223205587	8.718953269	7.295104017	8.392052196
ANGPTL4	5.126159367	5.515587511	5.010053106	7.209370621	6.036493942	4.284824194	5.505999041	5.666750475	5.940217318	5.674959565	8.735649983	7.032579254	8.144297936	7.947618804	7.046411918	7.216396229	6.988148784	7.612038261	8.623252345	8.316612418	7.286246066	5.677707133	5.845892103	5.744624815	7.787441481	6.475575454	5.625467395	5.975850461	9.0157164	5.99459671	5.991227055	6.457190107	6.861764613	6.436007154	6.525694596	6.491591387	6.418030922	6.172139351	7.151471584	6.924323616	8.037355394	7.0535868	7.431609579	7.291413661	5.135963765	6.68181018	6.674212093	6.478051784	6.811808552
CXCL9	6.328147943	6.247092231	5.839143933	5.961624973	5.144961918	4.277413285	6.599396497	4.208870231	4.38455032	4.775800855	6.026577386	4.238272719	7.018808022	10.48883451	5.600844907	9.925794324	6.466766056	7.804997892	6.429825055	7.074950817	9.532363073	6.652514483	6.621937938	6.575832866	6.502800075	6.139722077	5.466523792	7.036348019	6.498806624	4.73838648	8.49323372	8.286662205	5.410339979	4.607853978	4.631759044	6.041343544	4.806835751	6.853430418	7.537632572	6.73960789	9.660540808	10.8604195	5.834791336	5.845197552	5.402280652	9.348103066	4.425987897	5.822848169	4.891666834
FOSL1	3.80542961	4.512513091	3.447895754	3.583736594	3.837555484	3.540754012	4.141236392	3.834814936	4.881191083	4.88354058	5.029707956	4.834839452	6.962114354	7.089102251	7.692572974	6.650830846	5.196838342	6.0339731	9.028074365	7.037065777	8.065645443	4.801871466	5.21239988	4.6186696	4.564654639	4.624571657	4.604114236	4.999499551	4.6742948	4.930792463	4.994146949	4.414996899	4.811073952	4.340592407	5.062038803	4.655079164	4.631424041	4.924071525	5.057219686	5.209061864	6.87534004	7.905340019	8.215828647	5.192630744	8.46157763	5.414742324	4.719502369	5.171374695	4.158110978
AQP3	9.439481302	9.806327478	10.48885938	10.42056132	10.58563053	10.57235933	10.20972784	10.64699738	10.82095104	9.302825928	11.57983456	9.58517068	11.44725538	11.45084882	11.14770168	10.80107737	11.67460064	11.13464607	12.0715848	11.82287898	11.44329765	9.462028454	9.910982055	10.84232961	10.50797291	10.81341538	10.81065384	10.3303964	10.15678382	10.99131595	10.30179354	10.66607135	10.02542504	10.47734385	9.729751012	10.57294864	11.08089525	11.94543344	11.82045193	11.59278238	11.58231191	11.83353309	11.36264542	9.927802293	11.21528229	11.65711706	10.1510897	9.825183622	10.02129419
HBB	10.29374173	11.85176805	9.613585814	11.63010205	10.85470531	8.538315944	9.193425261	8.796453126	8.174835492	8.234180049	8.372532169	8.705193155	9.340875316	6.496283269	6.994848	8.713280137	9.018956601	7.216781127	7.488875865	8.779046925	7.988378772	9.406781193	11.15803867	8.741765318	10.83768356	10.06140931	7.660310877	8.189725877	9.020938029	7.834888864	9.911499595	7.739838388	7.904102649	8.214307007	10.22617007	10.83050669	9.417872049	8.115755829	8.516676553	9.35183265	9.536982509	10.49598092	9.123557935	8.051936814	8.470340147	9.197815668	7.521365857	8.759901465	7.959179571
CDH3	7.031967488	6.622670849	7.182525544	7.114383008	7.040822655	6.859189708	7.631807721	7.749106239	8.340496048	7.462019722	10.68019509	7.438910437	9.877399763	9.695366843	9.075210156	9.034590661	9.210325809	8.86758702	9.973490181	9.751506673	8.014293252	7.861012448	7.200443815	8.384667241	7.709947532	7.886188631	7.824932865	8.547532195	8.743673571	8.909902316	7.66658909	8.536972775	8.296233688	8.452776966	7.239076033	8.423548338	7.876045102	8.386136773	8.299358835	9.321887431	7.496685847	9.014949712	8.3979053	6.92632691	8.105071051	8.582204738	7.743292879	8.145858007	8.582204738
OAS1	5.744606829	5.278317938	5.295877525	6.939601621	6.227386	4.845055132	5.830890603	4.591611461	4.412691679	6.865473214	7.314367165	6.067734511	6.926981797	8.680218148	7.32189555	8.660565088	8.263528336	7.721328016	7.494349284	9.168967233	7.638127892	6.437371567	6.375939541	6.249063381	7.716880511	6.822950207	5.69364952	6.309109178	7.844096945	5.734712214	5.218184705	7.210081251	6.762174408	6.697119076	6.690547263	7.172354624	5.682462947	6.412739471	7.183543318	6.317855296	8.420667954	8.254716922	5.300510426	6.886863701	6.168533204	9.159083379	6.678072783	5.974907882	6.695905833
CXCL1	3.463278215	3.486127428	3.448722946	3.313403343	3.430864978	3.378847404	3.501779546	3.278255901	3.621007131	3.794456673	7.561469049	3.778373183	5.49334214	4.782052673	5.42349259	4.961590111	4.197300987	5.089398831	6.208887389	8.96990891	6.328376662	4.581423755	5.067807133	4.449732395	4.462136641	4.428964863	4.197669629	4.820182471	5.236194533	4.285554913	4.50176403	4.500166356	4.542454697	5.637564153	3.950825046	5.309612375	3.972686691	3.596293408	4.206539875	4.953286582	4.52404238	8.260707054	4.257180587	3.119029289	3.683260562	4.406209644	5.199094181	3.922337534	4.36626745
GREM2	5.596173626	6.068252588	5.469472913	3.134227264	4.234185782	4.943010121	4.181258216	3.56657864	4.075319528	5.607621651	3.176364436	3.626426064	3.323842615	3.267560565	4.473950559	3.496327906	3.315453651	4.627106551	3.263869639	3.389184181	3.490180488	5.333387267	5.309318205	4.978562534	3.231866071	4.236902792	4.27753962	3.848330657	3.094531135	3.332647575	4.94738924	5.152863254	3.757974291	3.623895698	4.784868942	3.877913178	4.951023161	4.115160289	4.058857388	4.809439344	3.49455911	3.996551733	2.75098899	3.005653627	5.313566618	3.180478567	5.432133896	3.749006774	3.990007517
PNPLA3	6.678791798	6.939745377	7.280898031	7.732286852	6.258777089	7.093213146	7.836248873	5.741572442	7.287294129	6.408188601	5.270573302	5.923665141	4.07323376	5.613942547	4.649977653	6.285428803	4.358750673	6.547760594	3.790866369	4.144015926	6.445685089	5.742770028	5.901195209	6.354948815	7.068828441	5.309366406	6.154183807	7.253654066	6.000872601	4.704715826	6.066962276	6.399106591	6.039582416	6.542174421	5.884041276	5.318016039	6.562007271	5.818963278	6.117236117	6.057965515	4.564984226	4.426821967	6.162674558	6.616644702	7.406922535	4.636581226	5.50553217	5.75234973	6.821244063
FOXM1	4.994275989	4.657550532	4.605652303	4.326164689	4.385799895	5.396976238	4.981962245	4.233492499	6.009622281	6.49954256	6.879756777	5.690270413	6.858673338	7.43473461	7.159734001	7.825472237	6.368062029	7.523810055	6.760696839	8.896564211	8.128050123	5.871602961	5.689351336	6.083267838	5.834047266	5.656071636	6.032144393	5.952126779	6.526690658	5.58689937	5.323107589	5.731206571	6.123939182	5.79933546	5.554351573	5.924685311	5.202089453	5.378683883	5.477264456	7.173735546	7.317436581	6.602158917	5.123063645	6.827748466	5.098413108	6.925894834	5.947732587	6.130386026	6.22034209
NELL2	7.564939625	7.180352725	7.884265902	8.261307358	7.199006665	7.357872882	7.326312948	7.720826805	6.579964034	7.697382819	9.828194212	6.271455975	7.988138219	10.07003604	7.993117773	8.650130984	7.624478215	7.69680614	9.491771736	9.467982488	9.240270689	8.245677846	7.470937261	8.771657678	9.189112963	7.670626481	7.865625641	7.669791106	8.384142355	8.372547862	9.332026489	7.206582823	8.818051946	8.296979451	9.198703658	7.102060617	7.351450418	9.358620741	9.032765589	8.515653795	7.921395551	7.123047801	8.002112826	8.729520565	6.559423498	8.933339863	7.762417637	8.682859323	6.769021786
CYP2J2	7.685633439	7.331860303	7.074515724	6.988812116	6.524818967	7.542999095	8.375253021	7.04364228	3.894023939	5.486691959	5.241723167	6.098495412	4.529896551	4.778324147	4.84890505	3.513041122	4.04281784	5.09659376	3.605517612	4.484646515	6.324653429	6.201393164	6.049981695	6.024359461	5.615069085	5.609561205	6.198531037	7.040135738	6.04662547	5.855674248	6.612913395	5.698849115	6.534481931	5.875241519	5.322716278	6.652483399	5.649984176	4.574318235	6.705795603	5.841332149	4.190020207	4.223483137	5.893197954	6.532083805	6.475287574	4.999989488	6.380952625	5.45217081	6.475287574
SPC25	3.993953334	3.043883532	3.220014955	2.739148732	2.945480245	2.978146809	3.626024049	2.786670865	3.502489853	3.71569894	5.508897563	3.170989273	3.79569477	4.981095028	4.094252334	5.974189825	3.80322476	5.039321239	4.729806875	7.314659876	6.354485667	4.403834014	4.181074076	4.219530754	3.779905232	3.880958616	3.83816861	4.578102288	3.301285436	3.59856526	4.527708101	4.766928032	3.742728581	3.206390693	3.350283796	4.140666785	2.386249677	4.268801619	4.344679564	7.111141369	4.173725526	5.326060755	2.978917588	3.340688965	3.593879959	6.814089961	3.346806911	4.072952898	4.013038558
S100A2	11.6340033	10.66820926	12.03876888	11.6126589	11.17196118	11.10414097	11.58862863	11.38959385	12.59698171	12.57646569	13.43571903	11.75890635	13.15056608	13.33166959	13.43571903	13.38818752	12.95539383	13.50030189	13.28121672	12.66015475	13.54442159	11.89006211	11.23260354	12.27719831	11.90088693	11.46064331	11.20136051	11.77528754	12.73395476	11.71752004	11.58888311	11.86271829	11.39432015	12.33377205	11.61829047	11.90088693	12.80185094	12.81841891	13.37131658	13.18524937	12.88758855	13.71079515	13.14049915	12.7315105	13.22737582	13.0138478	12.07944503	11.79443682	11.7882102
NCAPG	6.070325725	5.568617974	4.877198803	5.421870406	4.113761495	4.675504623	5.577610303	4.452931785	6.219151091	7.365895966	7.066721802	6.100363534	7.124864304	7.11383943	6.717718194	7.824144166	6.474955745	7.414895381	6.4846765	8.515805215	7.413977673	6.49098301	6.0243278	5.602274477	5.834162188	5.353502515	5.650378334	6.165847506	7.031979326	5.391015353	6.109609757	5.3700457	6.76576134	5.948187186	5.787297621	5.622390571	5.294540116	5.70682475	5.348806217	7.121471127	7.275156049	6.771894546	4.92249513	6.9288335	5.507492053	6.921749325	6.797336245	6.856760327	6.508799225
WNT5A	5.281191624	5.683926148	5.601169909	5.725844803	4.826260321	5.354603539	5.828428398	5.789694026	6.245876918	7.419037254	7.452315563	6.827806978	7.694563302	8.503777204	7.602263832	8.058435607	7.90231882	7.341783136	7.382459642	8.518645407	8.030777945	6.24188068	6.47087739	6.542239795	6.666120874	5.779314835	6.302917529	6.775751705	5.847680597	6.660516404	6.633262456	5.966768433	6.138756551	6.945958707	6.873892999	5.672826586	6.239759259	7.594897993	6.736978165	7.290536038	6.28110319	8.11334632	5.743179395	5.837971633	6.639972358	8.306745787	7.421973298	7.938368254	7.451450588
SCO2	6.932025584	7.077838685	6.871411796	7.21004	7.298573037	6.906303278	7.677339559	6.746570768	7.972943884	9.55190701	9.348562762	8.699811261	10.92259571	10.35634938	9.56313288	10.83640508	10.48298584	9.735455949	9.496638725	9.89255722	9.11844082	7.714395768	7.935364496	7.794908685	8.187725814	8.054185048	7.876788909	8.421588685	9.112348081	7.835508535	8.159729964	8.539987117	7.762971146	8.586469008	8.219696216	7.996987145	8.1125375	8.286104402	8.653790913	8.12314428	10.7829154	11.21127879	8.895831657	8.705291406	8.366480733	10.12473624	8.966250321	8.884150121	7.902308223
PLN	8.250101289	7.817710899	6.992404973	7.462990174	8.075314307	7.376230021	6.379668428	7.556789735	6.696518922	7.208041478	5.780749145	7.976986613	6.053086733	5.185343123	5.488153695	5.225230857	6.944104563	7.246886239	6.17698926	4.840739131	4.792687658	7.827869299	7.313684439	6.139849508	6.778023248	7.494678058	6.778023248	5.579440847	6.551993761	6.845784059	6.501723747	5.117687615	8.08845855	5.413162324	7.803151019	7.28772918	6.988504867	7.101221285	5.32076894	6.340373643	5.253571879	5.993062687	8.040964437	7.699644773	6.537102126	5.821048535	6.502901907	7.169682425	7.054013023
ACTC1	8.580077674	6.479440671	8.902098545	8.938324819	8.575845427	7.795264951	7.051268711	7.598594527	7.42857673	9.234593633	8.348726281	9.299382151	6.450600123	7.040215899	6.291424905	6.966346667	7.577149264	8.940361193	7.370124192	6.364736531	6.819913381	8.311044073	6.197796902	8.779299311	8.554157123	8.579786346	7.724735229	7.140964647	8.274229144	7.617789625	6.933710568	6.397462256	10.82366426	6.784333	8.403727607	7.362761352	7.549672335	7.377354148	6.92186743	7.301272673	6.461414211	7.756956152	9.780820971	8.406793272	7.347161666	6.900153876	6.778235191	7.032798562	8.204182096
CXCL8	3.245583871	3.244880833	3.243823325	3.246699851	3.247864101	3.243531321	3.24533721	3.247626727	3.629514714	3.627608783	9.014201085	3.629593936	5.529784548	5.117629056	3.631597896	4.875202975	3.629656045	4.215565672	5.008695382	6.30289021	8.484870144	4.584295791	4.696800154	4.649856632	4.611953482	4.413346781	4.241742901	4.457658328	4.848514146	4.665352464	4.392690568	4.355652366	4.838312627	5.083942918	4.253656897	4.541001906	4.192445442	3.657051948	6.439994388	4.123814626	3.38062495	6.472516373	4.499846565	3.691263669	3.004997136	4.898091315	3.663202079	3.341747881	3.57963963
PHYHIP	6.689204533	8.084559176	5.868435524	6.975180984	5.971626075	5.921467182	8.061159473	7.426505115	8.193992418	6.260368135	5.648604895	7.904035495	7.0873851	4.642403441	6.365572359	5.305197882	6.738554712	6.485665034	5.99135289	5.903550472	5.530819269	6.123200069	7.285776539	5.586185688	6.369379241	5.729581926	5.499620827	7.290908358	7.130307395	6.896597958	6.192717295	6.125974435	6.555662494	6.597431801	6.122805639	6.196769687	8.32553797	7.490880027	5.849035112	5.717478894	7.206468975	5.902013665	7.031605824	7.622574329	6.427257747	5.190074176	6.084005983	5.099941997	7.126594811
CEP55	4.94719681	4.558793026	3.821547993	4.077373647	4.655462804	4.6653797	4.927861939	4.670932445	5.350839577	5.309132336	6.642121966	4.219385506	5.381668798	6.998094338	6.105540196	7.019557704	5.976488998	6.864128915	6.712629034	7.764298144	7.252596817	6.137791234	5.174152505	5.044052473	5.366488792	5.627278063	5.130484461	5.838844071	5.05746886	5.690088131	5.983159257	6.051716727	5.816038267	6.468901387	4.374935581	4.988315272	4.902572528	5.349271853	5.218137049	7.594384868	5.14188027	6.699932796	4.392944102	4.429075678	4.677568725	6.620234397	5.165073026	5.653038752	5.320871122
TGM1	6.728516794	6.981282177	6.970432998	7.007058902	6.954648754	7.498127438	7.378512959	6.784644839	5.959331561	5.901050329	9.827773002	6.279873827	7.153686169	8.256007002	6.406806708	7.109510276	8.339334718	6.50571885	9.590680268	10.05262163	9.12492223	7.137602093	7.699581187	7.582957851	7.725811526	7.73300751	8.164219809	8.510450498	8.248380803	7.392015423	8.552473777	7.900714455	7.670265856	7.437050858	8.011565411	7.853625232	6.791404527	6.640405457	8.768144328	8.10796007	8.77451495	7.64746722	5.933343794	7.359695321	6.780019577	7.365034973	5.70491227	7.117182457	6.757283738
FOXD1	6.872718145	5.992642972	7.114179278	6.337998929	6.076813598	5.519385556	6.226637541	5.971375858	6.031562841	5.549767304	3.071667048	5.418325909	4.744023857	3.928782457	4.840364149	4.72167859	5.157689502	5.21603994	4.617842615	3.825845819	4.750228589	6.243466632	5.279420004	6.082178404	5.516636685	5.832479644	5.102870396	5.541306418	5.81786459	5.12439384	4.726771053	5.323346128	6.807783448	6.023498511	5.700400034	5.209813717	5.85826966	4.876234434	4.863045286	4.740075058	4.466724816	4.204518038	5.133616462	4.182738127	4.568186152	6.506265719	6.26334363	6.455393138	6.447734405
IRF7	5.990716954	6.102544998	6.028950751	6.638367147	6.002721883	6.072940872	6.23822847	6.137132028	6.547607813	8.526129779	8.102453718	8.081363467	9.081346156	8.638394345	8.296734038	9.351274251	9.321003713	8.505410702	8.007042584	9.636640305	7.91432656	6.701013358	6.984674782	6.869150823	7.621095273	6.999405619	7.041105873	7.214701251	8.052203921	7.206274357	6.830417713	7.416770935	7.137015288	7.083739885	7.23279924	7.821821519	6.435236242	6.754068163	7.293395155	6.880204912	8.849867598	8.914306432	7.584799213	7.925783553	6.782604409	8.432029128	7.755683518	8.464029057	7.821851742
CORO2B	8.163378895	5.727467617	6.711157092	6.075362297	7.144829797	6.029445914	5.886643993	6.445559561	5.989618317	5.913251256	4.763112787	5.605823074	5.016735259	3.154006189	5.044981917	4.944944988	5.279188217	5.554760025	5.309637126	4.654009451	5.468596471	7.077246209	5.72512702	6.33324352	5.732220324	6.622032598	5.84076297	5.734554032	4.391750439	6.109477741	5.677172333	6.125403253	6.611672226	4.653733405	6.369344876	6.629499307	5.971154259	5.504604253	6.009230206	5.904137288	4.231589258	4.386725726	5.015246142	3.996572442	6.533662963	4.750620524	5.385073296	6.92778239	5.710956587
NR2F1	6.020775499	6.263401069	6.498263941	4.712833829	6.416784833	5.510895064	6.491652455	6.267115486	5.46075947	4.44994621	5.648890448	5.367924678	3.763818348	4.787667163	5.029961946	4.871970741	2.648505189	5.120107361	4.723245968	3.736318515	4.462844807	5.547095091	5.539179802	6.173909344	4.206994739	6.074153778	4.984527821	6.019378344	3.98026291	6.068299486	6.136156176	5.434879049	5.168565919	4.77875396	4.570829313	6.539552513	5.159830826	4.427555314	5.109162106	5.577639141	4.202063209	4.278197836	4.904817107	5.174084783	4.628294156	3.981967833	4.874452942	6.081737234	5.835788598
CKS2	7.451165833	6.190786899	5.854506533	6.626957949	6.403902402	6.478569152	7.5112313	6.538812598	7.771245731	7.443428204	8.932041213	7.22539435	8.360463831	8.974801757	8.08472428	9.14156195	8.724341996	8.941100994	8.645416689	9.779748837	8.943301861	8.276192164	6.951637783	6.598554036	7.477895454	6.995544354	7.256878406	8.267575644	8.27375319	7.029063852	7.719969351	7.374266983	8.239626771	8.63783095	6.958855531	7.068597519	7.45032906	8.288097442	7.205015749	8.674710253	8.436349789	8.607725464	7.517334508	7.900291193	8.113421102	8.863664924	7.173839497	7.047818365	7.208825232
KLK6	4.492383115	4.485433113	6.628886912	7.554745152	4.512747718	4.515630709	6.843154613	4.668563721	4.608098775	4.577708042	10.58161974	4.572929302	4.587604657	4.598331319	4.611970054	4.590515282	4.845028089	5.212854275	8.80934519	9.572136754	4.613106574	5.252851872	4.757311077	7.143354836	8.105032838	4.750695325	5.080621285	6.928197455	8.832745571	5.302912696	5.352450227	4.946590464	5.626100091	9.539343195	5.494125784	4.830427215	5.772415485	4.073549249	5.585850148	5.76327967	6.896969016	5.756316525	4.748385227	5.530760655	7.135679945	4.302208368	4.171887203	4.573868505	5.476762545
TNC	5.668865656	5.473882706	7.655410902	5.811748182	6.638244026	6.359606286	6.483112335	6.788816785	7.575323949	9.026177011	8.571339244	7.493614649	8.04883535	8.426572439	8.164990356	8.578899482	7.380544595	7.842808878	8.614267842	8.125392136	8.249446943	6.521596351	6.303494126	7.998216265	6.694260206	7.400560323	6.959576282	7.103975601	6.42179008	7.350961358	6.346648046	6.571414615	8.041100671	6.823360502	7.669797501	6.202063825	7.003388873	7.166046854	7.858369331	8.012473053	7.448746561	8.613340308	8.224246114	7.607602296	7.433247078	8.793767143	7.75195941	7.781171601	7.233280625
CD1B	3.770674345	4.460300011	4.155062712	4.459133445	4.374042005	4.042079689	4.349311131	4.092056147	4.283634334	4.624695363	4.940893137	4.224693681	7.38971345	7.095876949	5.608042929	7.239472677	7.437902814	6.311040764	6.133291977	7.600332547	4.873981348	4.333737355	5.426582289	4.990763737	5.472861336	5.256018335	4.232892965	5.621600442	6.293845816	4.818699428	5.283353279	6.418650864	5.353080264	4.770677557	4.540760664	4.623730107	5.196354821	5.333792124	5.948307319	6.331557734	6.729102338	7.126943784	4.751433521	3.881686994	4.201829088	6.899763366	4.343801036	5.707037329	4.317898129
NAP1L2	7.683805642	7.254595368	7.146602073	6.548964292	6.914735644	7.29990774	7.050962089	6.821151449	6.767912228	5.581222015	5.355860824	5.553158158	5.163650772	4.65030575	5.597952525	5.337971753	6.17222956	5.882137955	4.308067332	4.163412246	6.251376655	7.311884135	6.653290705	6.888777851	6.106655322	6.430106688	7.021956787	6.867734604	4.765804805	6.349002157	7.586852207	6.970003353	5.394409072	6.240750949	6.316120101	6.252392644	6.917087847	5.705685668	5.837992587	6.020045638	4.681115054	5.495269207	5.377112975	5.065767439	5.558174482	5.510850542	7.065391341	5.955790146	6.355065414
CYBRD1	8.203150161	8.362610705	7.88056176	7.869456804	8.147176964	8.62356577	8.102448074	8.479836393	7.729106501	6.99411453	6.67240532	5.493420067	4.612375801	7.105186802	7.105186802	7.133915507	6.68804812	7.151960604	7.086535342	6.554135441	7.827811349	8.025679292	8.046158271	7.389876333	7.393703426	7.556834553	8.00973142	7.74055407	6.074851661	7.942851811	8.05355797	7.859953439	7.861478019	6.605093237	7.949205897	7.191841734	7.921719357	8.019238397	7.738514884	8.399349884	5.5225713	6.00862733	6.857781752	6.149428007	7.637703832	6.491204616	6.572285202	8.098250461	8.205683235
CH25H	5.858654446	5.472230858	5.507885973	3.917054569	4.50461473	5.003754111	5.606101054	4.451988762	5.307216937	5.701330618	8.169775613	4.629641307	5.747638726	5.925154599	6.709946448	7.066077341	6.413728666	7.962083286	7.403309997	8.096840721	5.886283391	6.701850078	6.489774164	6.348346165	5.053004261	5.61312023	6.015871331	6.519749782	5.605466557	5.507036795	6.59915441	6.567249497	6.548004791	6.284985732	4.513653734	6.012501746	4.777363096	5.294291386	5.899080837	6.036290823	7.138985372	6.80854948	4.646771998	5.338940468	5.984798516	6.7470647	6.624652942	5.065090436	5.623999408
SLC47A1	7.808791553	8.249041586	7.502402315	8.035836802	6.919807317	7.304303974	7.89227048	7.781436119	8.132713324	6.918714846	6.210175745	8.013390549	7.86011544	4.636547077	6.414571783	6.930143301	7.972972362	7.251544254	5.094051381	7.036058788	6.63465851	7.557490817	8.393388428	7.097581444	7.884875677	6.337151673	6.707653639	7.282796279	6.861612872	7.598386968	7.580832332	7.42640459	8.043310331	7.573352828	6.152655812	7.501919247	8.445274403	6.644691082	6.313642513	6.213345695	8.071752272	6.599139765	5.837393919	6.935254871	6.735482193	6.560950718	6.824492289	6.720532951	7.549669967
RGS1	2.75352379	2.792234401	2.771184609	3.038157634	2.804154582	2.769055572	3.067766428	2.827940526	3.085736818	3.061667398	3.812612245	2.902463933	5.38346375	4.692534469	4.16528612	5.398420881	3.76883035	3.819249217	5.515879418	5.863445833	3.100568095	3.284611222	3.573343232	3.083053426	4.072997655	3.594508144	3.033668137	3.929927736	3.965286851	3.338643236	3.345165506	4.456777233	4.563432596	3.915428993	2.855634365	2.894396616	3.711400823	2.577182893	3.743889269	3.811440937	5.002058171	5.510368876	4.26102816	3.707476681	2.381627912	5.080330905	3.455455553	4.16734238	2.825604297
ALDH1A1	8.749521261	8.168249641	7.406363228	9.073680209	8.972375857	8.267084336	7.868415181	8.295779513	6.950981868	7.171083712	6.309172152	7.291210216	4.696742026	6.124958636	6.327302033	6.247053406	5.313403973	6.324264171	6.836939907	6.385517762	6.308360587	7.88770253	7.08764985	6.158261116	8.289869024	7.995179647	7.190788756	6.883542453	7.420028202	7.330412464	7.10389059	7.507590774	6.974103524	6.216444049	7.642678802	7.714127719	6.876982972	6.421357391	7.46747414	7.788241999	6.163353964	5.652869183	7.301112161	7.856629788	7.076106636	6.164212801	8.219165995	7.368915322	7.212409544
ARNTL2	4.835642709	4.937631507	5.072770076	4.823816425	4.941075752	5.079612814	5.169639074	4.77994392	4.488477085	4.455575037	7.306380815	4.004665093	6.535957729	6.978460735	5.292843687	6.014342525	6.948121823	5.085770177	7.720644833	8.112254411	6.793196748	5.618962548	5.60743192	5.940931479	5.536097661	5.811016264	6.131340072	5.969023539	5.289118723	5.701866019	6.331192658	5.741159657	5.376239749	5.616446212	5.859917707	5.367713908	3.532767204	5.557220613	6.566992762	6.994024713	6.739647785	7.308577777	5.190844643	5.041140233	4.986365697	6.528967583	5.254259297	5.912014584	4.990456538
ARSF	4.123091683	4.22460648	3.951041914	4.136472515	3.951041914	4.148328858	4.950543726	4.146721207	4.217904385	4.144452798	6.839113588	4.142793295	5.692197574	5.473259273	4.173340137	4.890451727	5.656636312	4.212130354	6.239221657	7.777701125	4.211464773	4.763037165	5.304347653	4.593853501	5.280073058	4.76345994	4.892914268	5.626072631	5.862524599	5.391223129	5.221842787	5.522450301	4.593369533	5.195433713	5.034248721	4.920313687	3.978635145	4.285344599	4.741899678	5.362521734	5.968109247	5.211838038	3.824414022	5.07176518	3.761914165	3.429076601	4.255793766	2.733580983	5.448642494
MYH11	7.377511577	8.620165442	8.660493684	8.659304469	8.981827775	8.382172759	7.351428754	9.2350305	7.859190268	8.353513285	6.91444062	8.465952772	7.392933379	6.401609549	6.894827131	6.650746467	8.071747712	8.226709772	6.809938353	6.199332633	6.302341338	7.32952903	8.041253709	8.061728068	7.868923599	8.244773478	7.609441421	6.865504334	7.148171529	8.477422743	6.885806036	7.143805596	8.862280996	7.493095512	8.084373883	7.361083333	8.273087381	7.739072324	7.318771694	7.126234909	7.989963291	7.01624188	8.969989593	9.189522828	7.763754239	7.663166174	7.945458577	7.400717432	7.533409879
MMP9	4.990477045	5.619694202	6.095086857	6.124662377	6.335865899	5.969448757	6.166064972	5.003580846	5.888253719	6.812206185	7.366987191	8.413874096	7.714208486	7.733418889	6.940014621	8.037287627	6.504373147	6.904139691	8.097077252	7.87921012	9.105552471	5.786632957	6.86165563	6.953017604	6.929280153	7.050908225	6.905814727	7.035158107	7.112663267	6.122412542	5.776560368	7.685124852	7.847087081	6.241531533	7.379096276	6.324776294	6.331852391	5.920265254	7.938633693	7.436794809	8.554787188	7.895734358	6.332354414	6.809357781	5.983499865	7.278471442	5.64231971	6.773814774	6.6561613
GDF10	7.081970414	5.975907556	5.060374426	5.044173516	7.483640199	6.524624984	4.669796763	5.419464698	6.058700251	5.570068842	4.148560127	4.299726262	2.858592197	4.857570952	6.311382352	5.635969736	3.949120655	5.021011981	4.615796732	3.430036616	4.621203793	6.367997554	5.410821272	4.764712661	4.571384244	6.718974104	5.858703232	4.341143257	3.174852153	4.796051397	5.424868363	5.767733484	5.587517754	3.14819708	5.187564344	5.573397237	5.364636648	6.31942821	5.578686285	6.133944857	4.274835664	4.50261864	4.075070159	4.63725723	4.74486273	4.106363389	5.497785228	7.553609945	6.415113469
RHCG	4.401819723	4.802507249	5.415656857	4.578220408	4.646579893	4.620090037	4.586145838	4.792932479	4.471843865	5.675404532	7.344755702	7.490591284	5.601129598	5.023654768	5.351541436	5.166628638	5.141579012	6.090920561	6.816759958	7.628954088	7.199007819	4.495455583	5.884418798	6.124905453	5.517737953	4.697428738	5.073394808	5.411676156	7.392171249	5.586068788	5.704490556	5.046360205	5.281887427	5.036489471	7.270519369	4.877743618	5.765050393	4.486410098	5.155769223	4.89531739	5.603362979	5.521892434	6.815828551	5.927509675	5.569208831	3.791264134	6.949611973	5.557825447	5.685934534
FGFBP1	8.857084186	8.390604935	8.489998847	8.343840827	8.869801872	8.523519666	8.923113652	7.99018717	8.302868068	6.531799134	8.929188252	5.856487032	9.236691082	9.828646995	10.09552181	9.426573934	8.236762506	8.895008749	10.82549603	10.18600894	10.63436725	9.324126343	8.356379662	8.528594144	8.441973087	9.222701147	8.592906582	9.295559864	8.765818601	7.969891412	9.200836661	9.30109814	8.439517287	8.359209127	8.642940353	8.215707593	8.436895464	8.917470891	9.178847923	9.285850925	9.01760994	10.93809955	9.238987723	7.161949217	11.70392946	10.16228763	6.889778552	8.172926441	8.668610605
FHOD3	7.312394893	6.678796528	6.798903835	6.173812598	5.777655082	5.880794004	6.50095678	6.579013639	6.247606322	6.803981315	5.176890754	7.44030669	6.761906547	5.123468657	6.28006152	6.051068202	6.260919265	5.729520125	3.417494502	4.183910154	4.636638563	6.889446231	6.602986231	6.539158695	5.723824506	5.170852001	5.527133897	5.970735296	5.347079833	6.173484539	5.536677508	5.056926657	7.363045307	6.17094029	6.354234013	5.714872461	5.845988362	5.432027251	5.044816963	5.090039939	5.788841221	4.751809499	6.789770875	7.110894086	6.463969001	5.147397677	6.657999033	6.141790727	6.627322352
DLGAP5	5.362753742	3.921828904	3.631912278	4.803196998	4.09315488	3.725116659	4.917621401	3.915239706	4.792059738	5.148705473	7.10817775	3.794561264	5.901819088	6.866248439	6.214267904	7.061970565	5.816990108	6.442832471	6.720731703	8.49680797	8.003685734	6.683211637	5.362108285	4.942582536	5.807265371	5.189203358	4.734707203	5.852950626	5.075476066	4.866928266	6.3647228	6.376149509	5.823754776	4.389811163	4.021074778	5.140023768	3.7326936	5.209393348	6.017386608	7.986226873	5.787684083	6.281386297	4.195093283	5.769464058	5.625834615	7.086750276	4.809570693	4.447506826	5.011241164
CTGF	8.95433348	7.817470912	9.154069904	7.781498221	9.614620456	8.775242108	8.413213804	9.167335621	8.573025575	8.603180791	8.872395844	9.045817241	7.273200233	8.587724286	8.985617836	7.673160957	6.66715145	6.774247714	8.988774455	5.881150302	8.589286851	9.015800374	7.607195096	9.404538898	7.520660673	9.807137523	8.700063154	8.241116296	6.692069499	9.10650664	8.467854284	8.770058766	8.105688075	7.691362476	7.917986346	9.091149767	7.687297863	7.851418597	8.402752374	9.259343205	5.965569352	8.082631165	9.860879932	7.763930506	9.262085197	7.262762469	8.05121701	9.094638575	8.600462796
F3	9.694690813	9.349311281	9.596775943	8.483810648	9.082275597	9.203783094	9.533866593	9.029683969	7.348931229	8.552697033	7.15421838	8.621074704	6.383163001	7.035252388	7.002299408	6.721565075	7.102328506	7.294704272	8.378452078	6.158537554	8.399297548	9.145423523	8.746889307	8.972594897	7.909702531	8.566743152	8.676724382	8.998526051	8.395875739	8.425559253	9.328505149	8.650959858	8.560371348	8.637749162	8.003025977	8.714057446	7.993820139	8.254531159	8.420110641	8.595390981	5.17884328	8.060411846	8.104369355	6.755431455	8.726969414	8.097727318	7.791405735	8.459653835	8.700177309
PCOLCE2	8.669604171	8.618069387	7.137028135	7.53400399	9.455921982	8.97571876	8.721053364	8.290166006	8.744394866	6.974257585	7.175693518	8.315008796	3.338167126	6.324518487	8.202680173	7.655682876	7.808891262	8.345050179	8.290427849	7.754253208	8.413732156	8.712396413	8.381196471	6.39227787	7.046703456	9.759298275	9.030608866	8.574316982	5.702489478	7.767982648	8.599632738	8.978157534	8.047015804	6.158299095	8.196702846	8.968043223	8.035329321	8.960515863	9.084387649	8.809800104	6.621233019	4.538200305	8.603119634	7.557455244	7.367169664	6.909653879	7.199820015	8.993337893	7.225601102
WISP2	9.452123143	9.081018481	9.943580038	9.213291017	9.617778531	10.93716546	10.06434199	10.54110524	9.511656435	8.740945364	9.454255329	7.764084835	4.485768905	7.660166986	8.380610969	8.480080926	9.111963602	8.761825428	8.789344309	7.205184666	8.692844513	8.798086457	8.141991518	9.48014863	8.512173563	8.921053251	10.98005998	9.623283592	8.028526138	10.11690909	8.65013178	9.185646827	10.03538188	8.196020957	9.808742522	9.723301427	9.173991165	8.48717878	11.21418624	9.527169229	9.40844718	6.652460072	9.008869706	10.731129	7.485576926	7.334951301	8.005673428	8.277037079	8.693559733
DENND4A	5.518878907	4.790524859	5.309518993	5.16787966	4.851873339	5.415854081	4.692891692	5.091878433	4.568032219	5.196733028	5.553712406	4.582520613	6.242645329	6.738000814	6.102604948	6.461610599	5.605776745	5.181367776	7.102193314	7.60961781	5.676219365	6.180352157	5.253871702	5.45097899	5.703126873	5.62071805	5.888366519	5.616471903	4.238270972	5.752987017	6.265460488	6.293866074	5.421528462	5.000883174	5.996516229	4.183620902	5.266614538	5.902886832	4.866925186	5.548077789	5.421260355	6.419222546	5.40739993	4.119173754	6.330484746	6.211017894	5.638488017	6.381307657	6.235149042
NAP1L3	7.680755164	7.110289766	7.739393431	5.76250107	7.084762887	7.815707365	7.559498356	6.982597396	6.469451375	5.801627799	5.379135382	5.759710887	4.707758234	5.319674237	5.417469572	5.579535408	5.15433332	5.706150341	5.663085915	4.529043431	5.750280414	7.219513205	6.593770819	7.055591035	5.423978473	6.463853088	7.153558939	6.805023692	5.684902565	6.277573328	6.803551592	7.360496373	6.496765458	5.637869656	6.933320292	6.146354083	5.877266441	6.327875674	6.135024905	6.48747928	4.722829607	5.418022566	6.752229912	5.438993741	5.566862125	4.892263891	5.908934998	7.116881058	6.342998648
TENM1	6.010229881	4.839647736	5.054307662	4.5470702	5.070245641	5.507808926	4.806429396	4.624334903	5.517997374	5.412879957	3.577467195	5.193052631	3.990143677	3.300570595	4.734137238	4.325179318	3.465726522	4.445120294	3.985471707	3.802186756	4.31958369	5.728445102	4.431283386	4.680097029	4.107160596	4.553044207	5.258129538	4.557263986	5.072213266	3.976808884	5.165079878	4.791234325	4.832867367	5.123589774	4.09669697	4.379744395	4.671715575	4.939437824	3.884088353	3.847371614	3.538279146	2.577659492	4.464607324	4.775659255	5.461834502	3.922857495	4.611406263	5.447425027	4.288652887
MCOLN3	6.649378985	6.820000564	6.736362074	5.744208246	6.651055183	6.863609716	6.308401328	6.890448529	7.061039308	6.399157676	4.030009911	5.539962911	6.258638417	4.607396533	5.410570195	5.686441339	5.597052036	5.883730254	4.475121936	4.933974059	4.775522793	6.517929646	6.413812304	6.010942435	5.039999033	6.082367748	6.26097163	5.665079136	5.13551541	6.266263764	6.682472994	6.088364722	5.61579089	4.773309282	5.780702369	6.029619971	6.718656576	6.815362698	5.32072607	5.228647499	5.433859025	5.80998201	4.283010645	5.044977247	6.884742737	6.234125644	5.242619564	5.317531474	6.254655627
UBE2M	2.834951597	6.217047171	7.424309392	7.368411638	7.813623697	7.666186205	6.116109144	7.889755118	6.673296795	6.72377803	7.823142376	6.770516701	6.339311913	7.212883484	7.315730963	6.65660737	6.839056048	7.294856821	7.827446601	7.11176068	7.082050905	3.790300313	5.905031271	7.532022834	7.425795381	7.996740654	7.790769396	5.667314475	7.855864325	8.108453032	8.239495868	6.470307791	6.475122381	6.298618992	7.38829154	6.278800326	7.693098296	6.938786204	7.550738405	7.100238362	7.625229415	6.236050588	6.662212358	7.031507698	7.355818582	7.485182204	6.260556201	6.500718761	5.868584937
ABLIM3	7.67879119	7.942224778	6.872744846	6.822220535	7.857970598	6.410350563	6.464006725	7.669262714	6.098181632	6.552512794	5.9185102	7.222127675	3.665056033	5.142805886	6.423032371	5.40870981	5.478068821	6.881045284	5.641048567	4.80917696	4.910593898	6.699240311	6.603760296	5.9454186	5.942196996	7.033306399	5.852578703	5.684758257	5.679073429	6.265480005	5.99863182	5.942196996	6.517828803	6.108329172	5.585328429	6.538221766	6.562528604	6.108970027	6.941830858	6.944627693	6.540523623	5.640835084	7.232479409	7.252578009	6.023016655	6.340680305	6.396463181	6.968888288	6.209990604
APOD	12.19383507	11.96300444	12.09577317	11.27421531	11.82106669	11.99746634	12.16885551	12.50021086	11.27693033	12.18327224	10.66789344	11.6608563	9.692779063	9.591144638	11.41930296	11.05481631	10.88611908	12.24466886	10.56789135	9.658227167	10.38290409	11.87999824	11.25089526	11.40852322	10.47660455	11.01489638	11.37201359	11.73494565	10.76707656	11.92875932	10.92213827	10.43372941	10.47660455	12.39624065	10.68560109	12.21205508	11.63845951	11.04632263	11.47041792	11.30520505	11.30520505	11.00200001	11.69814336	11.94231054	11.82000706	10.81566839	11.56878513	11.96636396	12.04173753
BCL2A1	3.50168338	3.55619267	3.979512596	3.136430895	3.289674178	3.165337601	3.463516052	3.558998435	3.943712823	3.190813039	6.255334656	3.188305154	4.270970247	5.798445507	3.659093757	5.045959261	3.674959721	3.978786133	4.6923493	5.371747751	6.509607346	4.377109049	5.011026474	4.707528411	3.488763634	3.933706443	3.869726917	3.764707876	3.860212007	4.250158181	3.657547276	3.867959728	5.192027324	3.657937541	4.030524998	4.16714989	4.052215495	4.129868009	5.719353557	5.460326646	5.548113425	5.76868742	3.710050324	3.238188642	2.522167889	4.963872893	2.583770124	2.964095254	3.773279856
LCN2	5.9538357	5.212545223	5.998623279	7.947179417	5.599811862	5.056157383	6.234029412	6.07347611	5.142790595	6.081074783	8.489913509	6.067574338	7.006578874	6.651534586	5.714547899	6.903550325	8.138264393	5.690478051	7.028017046	8.600266542	5.414346655	5.943147425	5.509892055	6.090399729	7.820772525	5.760427331	5.480967793	6.518793549	8.736209238	6.082276733	5.795206852	6.021302902	5.826643839	8.345329346	5.852248572	5.962774981	5.872021388	6.135663647	6.422444325	6.816794596	6.114834233	5.997331761	6.009849313	6.734500158	7.215714311	6.962515264	8.994693609	5.984797	6.101771754
LAMP3	7.30554657	6.986039052	6.574380803	8.14086051	6.876569217	7.381453575	8.316241658	6.690971272	7.909559864	7.4608071	7.964177219	6.348873566	9.407492328	9.285822608	8.562317073	9.751888974	8.659977884	8.795484016	8.381143154	10.03852597	8.449923791	7.947396794	7.434121354	6.867477443	8.659953762	7.34884094	7.99250284	8.885435696	8.254438738	7.27930258	7.964066427	9.146719099	8.198975219	8.135864924	6.583913464	6.873670301	8.025782333	8.244503276	8.224991143	8.729729512	8.927139064	9.515589462	7.89483004	7.216334415	7.295445944	10.19579273	7.49519549	7.497801289	7.599781486
CENPE	4.312963155	4.144848661	3.59072381	3.18379105	3.551401437	3.554409157	4.558649668	3.54948919	4.29735789	4.532279939	5.842438791	3.252372308	5.268844709	5.974277781	5.216193008	5.801089795	4.381375776	5.885053539	5.47488601	8.081463365	6.812715025	5.779723042	4.77063591	4.616016291	4.59139732	4.520759942	4.169714987	5.380541926	4.787477022	4.346639139	5.147543171	3.484374533	4.60355833	5.235838295	4.468256839	4.699086452	3.907131379	4.342281548	4.131726907	6.504702408	5.133444262	5.589125301	4.045772329	4.058243757	3.22359958	6.113632056	3.913541876	4.876138556	4.133820517
KIF23	3.971666429	3.158068179	3.091052967	2.963795135	2.855943428	3.2428638	3.669310845	2.957327518	3.436158668	3.426465707	4.44398509	2.481052384	4.244305388	4.376393082	3.905134788	4.682806626	3.282001511	4.33987501	4.197457527	5.484469436	5.044677152	4.591603818	3.73070963	3.575078605	3.856760381	3.617531254	3.783247658	4.01795251	3.106314176	3.48718676	4.180832006	3.985977057	3.85128942	3.697837981	3.053184988	3.767640554	2.692940595	3.57951542	2.960513218	4.883305635	3.042937645	4.469153102	3.78080781	3.721025535	3.137824541	3.798592934	3.357216786	3.541540416	3.502654015
GALNT12	7.413811897	6.749514422	6.738480506	5.594807837	7.194390514	6.788810941	5.851064194	5.703499305	4.997723166	4.930177544	4.4196369	5.042461236	2.639191677	3.462857056	4.644307362	4.61109683	4.740069742	4.740069742	5.180458397	5.004594135	6.002850399	6.660153072	6.305932377	5.686560214	5.232401169	6.173045022	6.131690834	5.2798376	4.144899842	5.111019467	5.900368493	6.132072376	5.714079495	5.414694789	5.970217298	4.69793833	5.331110044	5.569324374	5.551682299	5.507256314	3.795003833	4.813372623	6.077297031	4.875408439	5.9567189	3.748861907	5.435810412	7.102641688	5.522857982
CCNB1	6.402798532	5.513366545	4.932897022	5.709613246	5.090235069	5.036134049	5.63925092	4.980963115	6.112157514	6.02360686	7.446679337	5.881998995	6.934850208	7.622220533	7.213070923	7.921568556	7.085841808	7.699733209	7.741483417	8.917952192	8.39104853	7.28479087	6.385818653	5.814525629	6.595949444	6.01793109	5.778943068	6.64380548	6.338214864	6.012113388	6.795279281	6.584315565	6.150131178	6.577486157	6.570628234	6.213944602	5.460813549	5.797205178	6.206907686	8.121590599	6.71278744	7.214140036	5.515710427	6.580408395	6.228613394	8.313811735	6.24859533	5.982040348	6.386335614
AGTR1	8.790554412	8.662640446	8.324782452	7.663859623	8.451161171	8.394507345	8.22441753	8.390947811	7.114902579	6.552406625	5.834880759	6.36049045	3.748145097	4.371506387	6.432615714	5.861446567	5.975570622	6.862796688	7.047435545	5.719385628	5.390073184	8.308252184	7.73889666	7.179817988	6.612954939	7.529585858	7.212226266	7.154835997	5.661584876	7.397808255	7.064598013	7.997982828	6.912906177	6.660235471	7.157782509	7.093789303	7.357120424	7.370955644	7.48190794	8.843698507	5.54653958	5.969585763	6.006949803	5.583369144	6.92848576	6.521165247	6.372797105	7.389927078	7.359064089
RASGRP1	7.129798533	7.282453946	7.709186736	7.37408057	6.624912106	7.988623327	8.110361634	6.831212982	7.49095956	7.036509327	8.891594163	6.282202369	8.422203684	8.706162918	7.550046297	8.350594931	8.493045057	7.147471188	9.485980567	9.079275764	7.850914927	7.600568834	7.476354022	8.077297107	7.758029905	6.743202854	8.306414351	8.601964124	7.350987997	6.848961522	8.843220576	7.613101674	8.023391196	7.455282946	6.664352439	6.877472666	8.059051468	9.159797727	8.545426178	8.911556078	8.381337902	8.957065705	6.563122455	6.971859288	6.959942013	8.899519964	6.844872518	8.370010551	7.322900755
DES	4.465529789	5.585820309	6.352169942	5.948233834	6.464669876	6.148077514	5.27024875	6.669092278	6.396010165	6.846211344	5.793205734	7.276967646	6.599215042	5.182218652	5.176343676	5.313881031	6.908874658	6.490297184	5.449450162	5.298694431	4.828937326	4.385733156	5.148416755	6.14180986	5.72030499	6.219902359	5.951988545	4.880451567	6.62423673	6.534731384	5.349225143	4.857373521	7.037821788	5.570879157	5.803366203	5.07939118	6.844773144	6.341068193	5.648887743	5.532258135	5.96899731	5.88183081	7.161953411	6.693961278	6.121128755	5.632076622	5.808418655	5.686970218	5.859807628
TPPP3	8.526729726	7.763722302	8.159708662	8.009496488	9.370275086	9.850461532	9.331175822	8.712311428	9.413719029	9.283331475	7.619651749	8.409926095	10.18645916	9.404801082	10.12385979	9.778990294	9.81561466	9.47387907	10.3750669	8.722698535	9.647395047	8.414825903	7.894597784	8.346763985	8.209464389	9.537424262	10.17962123	9.476877716	9.210884062	8.921603344	9.418662766	10.06922964	8.663170402	8.013335901	9.10120299	8.938128459	9.107138142	10.48084001	9.027586798	9.059464917	10.25855297	9.00669464	8.539308355	8.873228656	10.33342085	10.38842586	8.241427483	9.252391621	8.67795291
KIF18B	6.542037222	6.731960062	5.010829329	6.307722651	5.653386719	6.282675439	6.724713426	5.248345169	7.422680119	7.627956023	8.022405469	7.269489627	7.73122636	7.987245263	7.833612836	8.338796124	7.561903263	8.149042139	7.323219565	8.968851816	8.146847149	7.178180857	7.015651644	6.073385101	6.876425279	6.355713408	6.780676068	7.019257719	6.799327001	6.549911634	6.726013884	6.443124438	7.477057322	7.077246114	6.416941334	6.251869688	6.128696815	6.942925016	6.269594705	8.36209422	7.916186819	7.666972399	6.261424313	7.697021004	6.690888387	8.124503466	7.640026633	7.220824691	7.356606764
ADH1B	7.79021479	8.595982369	7.065261206	7.581980546	8.400753265	7.647610396	7.391653182	7.489409666	7.632912836	6.463896985	6.956302253	7.584375432	4.615892203	4.389909693	6.519839754	6.440494622	5.473233661	7.309723436	7.390264207	5.448585769	6.912193298	7.026864887	8.064174182	6.102889236	6.800685969	7.908657053	6.795173997	6.440674716	6.164762757	6.639065915	7.237095494	7.326902295	6.207726716	6.532495606	6.849162081	6.925340356	7.684950173	6.704305845	7.721213208	8.052107811	6.79711519	6.236037753	6.802469575	6.720939896	5.813580043	5.434371172	6.718150672	8.152896517	7.381417809
ZNF329	6.745191108	5.978133838	5.304226876	5.958172962	5.815033052	5.420531584	5.980132712	5.689131469	7.125869809	6.593359682	6.223679391	6.799592609	6.22619475	6.338795882	5.972537956	6.065504103	6.446922156	5.15655466	5.333593453	5.0730694	5.754517587	7.081227178	6.430991595	5.561858176	6.022881402	5.790253475	5.685913928	6.572287195	5.704187544	5.709152111	6.435892377	5.35105024	6.565338677	6.287931983	6.376218278	7.152993979	6.556966422	5.831206013	5.082682219	5.275035392	4.869036027	4.68620224	5.820455409	6.007579304	5.783211631	4.9085341	7.02820453	6.828803408	6.356695246
FHL1	9.547655082	9.535737354	9.639797689	9.696509836	10.92490626	10.37813441	9.288513478	9.751754133	8.843499218	8.666812789	7.811861866	9.433380789	6.760097439	7.263976991	8.53518105	7.727567609	7.946802444	8.968376637	9.225946381	7.075417098	8.760518484	8.820575135	8.783536541	8.876772192	8.89063553	10.50623426	9.770869687	8.508950933	7.726349385	9.015612431	8.460257288	8.860422483	9.329811916	7.882399981	9.300741287	9.202246164	9.054679452	8.892101664	9.351093778	9.603220966	8.368859405	7.899461729	10.37023133	9.462661942	8.791409062	8.182267478	7.976139019	9.638587135	8.650226216
ZNF471	5.25194152	5.077883326	3.768322961	4.267937775	4.319312227	4.158309849	4.408544718	4.495182187	4.879101027	4.183014337	3.218198034	4.799655064	4.346663405	3.97982374	3.915222614	3.487288801	4.237275883	4.219045315	2.558426582	3.313141203	2.773498306	5.092241375	4.91630193	3.151222624	4.100842402	4.081546877	3.698774535	3.887170546	3.841251765	4.328780935	3.650654345	4.716170949	4.479381849	4.740145107	3.915108714	3.525635507	4.149223417	4.250108662	3.38537901	3.441527311	3.217087782	3.202933166	4.794894701	4.127888902	4.062535093	3.54668078	4.630973978	4.293852669	4.289698212
SPINK1	6.587499576	6.291673609	4.604777217	3.594154292	4.317802285	4.298912027	7.19313995	4.662925774	4.412099759	4.057399273	3.95891128	3.953509861	3.825677986	4.022777041	3.989269204	4.006711953	3.793429977	3.227090552	4.022084111	3.578055851	4.551507927	5.368279518	5.108728213	3.954937663	4.154476732	3.935885352	4.162360782	5.854164617	4.971250686	4.446278227	5.231746726	4.78864299	5.184981321	5.301254157	4.214924041	3.792815647	4.912105491	4.524761734	4.10832931	3.648370085	3.415633308	3.601416047	4.660611678	4.190482366	5.239637606	3.800165173	4.138268538	5.74744801	5.432528522
BATF3	4.791951162	4.657200738	4.410641655	4.661595466	4.90784461	4.714715482	4.65236904	4.706303242	4.719091146	6.014475875	5.786994126	5.720387733	7.386149008	5.798186273	6.402891458	7.137729689	4.885066573	6.88813175	7.394379957	7.192500157	5.10138317	5.204973311	5.569789949	5.446892989	5.332717687	6.104656447	5.518343229	5.45469595	6.112326904	5.340281511	5.715766129	6.426265601	5.761626039	5.406037602	5.818466134	4.69883266	4.946947016	4.867127876	5.214476522	5.320427565	6.76628446	7.184492541	5.364986694	5.006455383	5.505173706	6.414015014	5.855413715	6.106127884	4.19801066
XAF1	5.771567624	6.045247996	5.68876232	6.143134342	6.280717603	6.210273543	6.418259592	6.507378682	6.271800861	8.179449646	5.697680154	7.29198507	7.765366443	8.082629589	6.775798574	8.815433435	8.627077064	7.325318717	6.585679713	8.739375473	6.720299643	6.58516592	6.629719333	6.329315293	6.94195386	7.143130836	7.006274495	7.25661944	6.749000586	7.069934229	6.267993656	6.985279792	6.959466197	7.579899974	6.83732376	6.922347948	6.035062792	6.725218717	6.642766139	6.167216624	8.629992824	9.037612022	6.98446595	7.564548978	5.81108877	8.865797358	6.258221864	6.388902132	6.037953748
CLDN8	7.668683333	8.432976824	7.506579473	7.719604714	7.499557414	6.816728291	7.593339757	7.654621381	7.409579399	7.825391065	4.533705092	8.583894033	6.620922338	6.100795784	7.324246122	6.420597478	6.904555897	7.578102191	5.463724523	3.925687694	5.240359468	6.998870454	8.049721313	6.714593596	7.232567422	6.591364603	5.56525395	6.918828968	7.664728675	6.842354528	7.223167445	7.246911936	6.447713009	7.587073551	7.490913068	6.062032286	7.380571904	7.058884321	5.729589205	6.217337124	3.852626134	6.64308318	7.922018133	5.516538308	8.325510304	6.668898215	8.574851643	7.475831161	7.903384354
PMEL	7.747408888	8.373682489	8.433178268	8.115553925	8.236761652	8.634136382	7.443181401	8.333440025	9.888896107	8.423572748	9.286102554	7.431510296	10.98978872	10.45562858	10.95116308	10.53168054	9.452335213	9.150424737	8.910916003	9.074718029	9.590217808	8.08318199	8.837455687	8.871512623	8.321306221	8.551179786	9.209425902	7.831624012	8.646305438	8.574984317	8.941255455	8.531985721	8.859389354	8.441529297	7.911277354	8.695166562	9.229822789	9.839756756	8.988918454	9.331616027	10.96437651	9.967583282	7.03041791	9.380728539	9.873005526	9.520209727	7.226675768	8.228725309	9.547201295
SERPINB13	5.549027554	5.214125674	5.902565184	5.399005202	5.34609654	5.720365503	5.7688907	5.426585394	4.939781215	5.004434355	7.179079167	4.75068006	6.509803076	7.014682999	5.856251778	5.975970165	6.669629275	5.884945044	7.796172886	8.17694403	5.962807941	6.016003873	5.594644101	6.45479653	5.889129981	5.745962555	6.178520816	6.386211708	5.688870908	6.054082315	6.206752104	6.006670171	5.908876241	6.206962952	5.594374849	5.781678996	4.928466493	6.894008554	6.42135498	6.866944495	6.417076312	7.68491294	5.359231252	5.283848473	5.40921758	6.90896248	4.817118784	6.625547667	5.342766814
PKD1P1	7.421783494	7.027347456	7.14790111	6.51107557	6.730767862	6.750078874	6.775385087	7.422244528	8.499881239	7.762455828	6.735089922	7.407500302	6.814948748	6.568880032	6.843288685	7.449456115	7.055706344	5.258304706	5.582300957	3.885390257	6.226533815	6.875686144	6.824716484	6.638372219	5.997335606	6.565528403	6.210997781	6.367330634	5.94908977	7.062791966	6.232126731	5.603590289	6.454255739	6.465508594	6.930326074	6.841402411	7.398192604	6.853287658	6.781250663	6.238826539	7.37485061	6.564214743	7.351765131	8.619573691	7.691278916	8.184086615	6.665659666	5.650863224	5.717350675
RFWD3	5.665514664	4.559352258	5.501417711	5.455286026	5.718891151	6.151300637	6.042050163	6.10950462	6.891718932	5.569236154	6.572798089	5.070785703	6.690517886	6.677938971	6.673869421	7.027233572	7.064907165	5.967985478	5.793669191	6.552136463	5.230376227	6.083281555	4.65437759	5.681989223	5.602344573	5.683402964	6.670663836	6.06260056	5.971397199	6.303812867	5.51552782	6.24601965	6.54119097	5.662719663	5.146782076	5.69745937	6.887618219	6.711722021	6.351452536	7.315857259	6.095639567	6.893363787	5.826676354	5.626985541	5.872534027	6.968991944	5.386492584	5.02480674	4.872390264
DPP3	6.404727738	6.707720931	7.108194547	6.859649651	6.561603187	6.798152262	7.104995544	6.698323362	6.909253022	7.177284923	7.947286064	7.217361486	8.118849174	8.033929569	8.268410124	7.927876463	7.255103404	8.689931564	7.577416121	9.11602174	8.171385545	6.836291646	7.086726209	7.727155849	7.526797431	7.151150473	7.399216596	7.427693336	8.585678673	7.328393743	7.879886675	7.627299236	8.124156909	6.65557867	7.208666488	7.596598512	6.862726978	6.536187106	7.272319341	6.676442598	8.54054508	8.099087532	6.998754354	7.966631133	6.715239965	8.181985223	7.611549705	7.35665901	7.29918692
FLRT3	7.980621414	7.875129021	6.453357796	7.584701251	5.954105486	7.07011586	7.659549226	7.247857352	6.391702087	6.037912358	5.840778907	6.769536535	5.649547958	6.865983363	5.871249066	4.926345631	5.491503533	5.724196294	6.246438129	5.37235097	6.320690857	7.710557916	7.493727192	5.966732327	7.249846394	5.633148666	6.496353153	7.428990296	6.965611603	6.875429193	6.580578792	6.952370358	7.323534478	8.160970867	6.008809694	6.062902017	6.999388379	5.926324509	5.781859791	5.951020531	5.24672026	6.534768405	6.713164861	5.784224875	6.724168009	6.835218969	6.086313191	5.181609453	6.526260751
SUSD5	6.054565114	6.048246728	6.775660255	6.363789825	5.413103246	5.726311831	5.64074691	5.27673458	5.335563775	7.5077905	4.083640912	7.443188759	5.373269042	4.944873425	6.491265731	5.48512828	5.692195162	5.625300178	5.109906406	6.228528848	5.175470743	6.577676644	6.254584684	6.812730099	6.632268122	5.405239933	5.92476123	5.451209561	3.832353173	5.044351325	7.066270424	4.250136734	5.367419608	5.883904174	7.094542786	4.943708464	6.590827304	6.734870838	4.040683128	5.071079155	4.900201807	5.588316621	5.07988878	6.38142413	5.806095159	6.261319107	6.028155284	6.672255143	6.542138124
PRRG3	6.400032739	6.172618416	5.808232358	5.34879253	5.17098041	6.124733974	5.416711817	5.313501227	4.84646617	4.708948579	4.084295346	4.288037449	3.81071245	4.119876865	5.214564814	4.541111199	4.752912886	5.132487159	4.417331934	4.860130581	4.666418926	5.848579771	5.938583775	4.903789887	4.893841773	5.067670989	5.632639991	5.135507683	4.481198049	5.064335265	4.763892924	5.429150882	5.085657488	4.111244003	5.790385796	6.450156509	5.467897303	5.711825246	5.878253388	5.644632356	4.633809883	3.63810879	3.898948611	4.678431309	5.698324777	4.089028702	4.310500152	4.201759358	5.007747715
C7orf63	6.755757849	5.432549402	6.279226993	5.866193901	6.163698025	6.632711223	5.910767745	5.764635036	5.936870313	6.383439974	6.010607295	6.292684379	4.92455681	4.568309276	5.425817417	4.613873819	4.951899269	5.113694946	6.472467945	4.532665409	6.485339549	6.496880431	4.791583481	5.790038637	5.444355777	5.619484849	6.167690812	5.524428638	5.663557863	5.617324887	5.722641829	5.109726225	4.83859059	6.075484855	6.03806871	5.364310285	5.754466009	6.105461748	5.171605658	5.38450434	5.021664924	5.295263832	6.750063419	6.596305032	6.118680025	4.436927682	5.249035528	6.652417167	6.571886089
PLA2G3	6.893226211	6.855763498	6.881906542	6.242917048	7.064389829	6.988963007	7.046859186	6.788740329	6.533867165	6.069906057	7.508887972	6.722791959	8.624389209	8.779940877	8.186931059	8.724189603	7.745663513	7.421355699	9.408799872	8.98656883	8.974971582	7.316629948	7.823125464	7.605149626	6.932668816	7.577615579	7.58985583	7.914760972	7.499039156	7.280161578	7.622858465	7.606732801	7.282246388	7.093216648	7.915250747	7.597189484	6.476341694	6.604799506	7.986314032	7.247937396	7.810883626	8.323169906	8.146843731	7.105559868	7.37537505	8.161093831	6.811460139	7.825407814	7.238319623
GPX3	7.672334296	10.41348029	9.052716621	10.80487894	10.15536131	9.837289756	9.245555521	9.879179186	9.795745824	9.526222497	11.24069049	10.38260878	8.473256755	9.067150091	9.545427069	8.847612448	10.18193218	10.81707918	10.94965046	10.60958461	10.20252487	7.111813993	10.44026161	8.586494529	11.04653145	10.13240355	9.633939368	8.861449547	10.37293434	9.771477544	8.927147586	9.858448322	9.426412203	9.650925513	9.565171511	9.414629822	10.83925357	9.996876075	11.3171794	10.80374723	10.6122652	9.669436433	10.87354152	11.26077243	9.905054948	9.482078375	9.024278596	9.166749338	9.302056118
SOSTDC1	7.495968347	7.994642131	7.898961749	8.149905745	7.700471579	7.630853279	7.052654582	8.257395338	7.889305188	8.999917317	5.994487479	8.925519621	7.699315923	8.645372673	7.955967585	7.652793837	6.954833271	7.941807491	5.616079539	5.772403016	7.144964134	7.279060867	7.686947726	7.772416267	8.154086075	7.330603095	7.169341242	6.583033276	6.9676549	8.220350886	7.303345454	6.881945184	6.787032408	8.537929199	7.012485955	7.582328636	7.025323183	7.569184672	6.300665398	6.915252995	5.801118369	7.182361625	8.716735988	7.417819945	8.348421612	8.709472213	9.01182011	8.460860323	9.370671083
TMC5	3.849216765	4.290809033	4.110954492	4.784884344	4.049206403	3.767277512	4.129992504	3.575739676	4.997350296	3.783510778	6.775540638	4.363664164	5.585025858	4.459856074	4.752125831	4.04840827	6.548022227	4.855981236	5.40840572	6.130858096	3.846897952	4.390522557	4.899204379	4.809092577	5.461466211	4.585311195	3.88601959	5.016863832	4.192006219	3.901301301	4.706016297	4.775357191	3.732184381	5.085860748	4.252808061	5.204275248	4.59441064	5.205463732	5.068990065	5.532118025	5.575619711	4.666885389	3.870348851	4.48715964	5.181426912	4.437349955	4.063326971	4.938051432	3.91800535
TNNT2	6.075723181	5.707078658	4.895382804	5.362533018	4.739634376	5.391739426	6.375718338	5.338852591	6.582086687	5.06130342	4.247277177	5.545360572	5.392819546	4.674483772	3.795031453	4.507938231	4.553319125	3.780056035	4.320300872	3.916174067	4.670882072	5.44476686	5.206106674	4.168254121	4.470691365	4.218198073	4.851357786	5.903734615	5.639069261	4.862173143	5.417506914	4.949476322	4.41646888	4.663391559	5.245849871	5.049272653	4.77822472	5.153235537	4.963614426	4.208410758	4.73525675	4.703295218	5.122014882	6.933467037	5.195377941	3.619876702	4.347256088	4.569939019	5.241913632
DUSP2	5.792616814	5.14913869	5.715315599	5.966274647	4.160834101	5.720261704	5.85549018	5.649513977	5.246764758	5.596869784	5.6646792	5.182492836	5.665197348	6.265436084	5.514946441	6.02930107	6.00042079	5.47490979	7.572604776	7.915719444	7.068390358	6.059579655	5.318784456	5.901517368	6.429480139	5.367053445	5.965198291	6.422459935	6.897710415	5.970680887	5.596986616	6.12617757	6.061377636	6.364660113	5.821644888	7.1358667	5.850826723	4.286645902	6.411881393	5.021325291	7.060565993	6.934331939	5.304214764	5.238509205	6.045493668	5.360773458	5.234629978	5.337046794	5.667028105
DSG3	8.319019294	8.549065937	8.75503273	8.646087059	8.533033074	8.366144077	8.85807354	9.22141557	9.519359542	8.74199079	10.10011312	8.930597947	9.96687703	10.29727812	9.72930293	9.901989754	10.06964197	9.731188218	10.90066519	10.93569886	10.23322548	8.869457341	9.052100373	9.204229009	9.165033971	8.930199901	8.854771852	9.376413384	8.71524403	9.690543557	9.286988138	9.025197272	8.677294319	9.404335076	9.06218122	8.462116518	9.065022552	9.869747597	9.937215398	10.12025119	10.3954244	10.07972074	9.756354004	9.052914726	9.777062118	10.46317494	9.413259362	8.768628133	8.692415857
PDGFRL	9.192300715	9.005507936	8.81248039	8.658318486	9.18840343	9.552563559	8.615366086	8.841893103	7.912564049	7.190318816	7.78764292	6.767062148	5.270123148	4.478537507	8.354455782	7.378484361	7.927086094	7.353291376	8.377971065	7.681269267	7.622213334	8.892773252	8.404644557	7.684872763	7.715114115	8.482947158	9.244444934	7.506023491	8.270840483	7.938302487	7.102194365	8.781698035	9.172673173	8.009554968	8.588989543	9.11503202	8.646024023	8.501372006	9.210859437	8.021110185	8.321079731	6.187949065	5.614534412	7.403639809	8.365784822	7.067005652	8.202240121	8.815146801	7.558940198
KIF11	6.638700843	6.254143343	5.825338309	5.825338309	5.499360432	6.505374233	6.496599335	5.29507574	6.621515598	6.349056447	6.654619451	4.525606266	6.515707198	7.348563263	6.890738033	7.795217842	6.459103603	7.566701349	7.085591805	8.864295184	8.013593075	7.464549232	6.761102315	6.222836499	6.427071287	5.864385686	6.950245588	7.179215696	5.217116811	5.695675439	7.601882884	5.707703816	7.047421971	6.147726753	5.734723564	6.152665273	6.479566287	6.689582604	5.801238196	8.337241198	7.156022094	7.37706817	4.267431933	6.479566287	5.734628159	8.116899837	6.421430418	6.44940879	7.142137256
HELLS	4.47031058	3.90582124	4.29125209	3.89862399	3.58913763	4.143734415	4.13819306	3.490517184	5.271840519	5.221086772	5.60327448	4.16030231	5.083761355	5.563086318	5.689982512	6.361453807	4.621690303	5.576140444	4.349839373	6.355495866	5.346617046	5.607536798	4.453993841	5.133507102	4.53695448	4.587056876	4.790757777	4.430619229	4.060345232	4.787868008	4.242288914	5.064262631	4.292231996	6.048764915	4.338792259	4.344442234	4.12707056	4.103466049	5.008129038	6.338281204	4.542618444	5.11308512	4.214050795	3.962895812	4.237371379	5.887629647	4.283997996	4.8863365	4.346144185
PNP	7.676689543	6.885160038	7.504157139	7.104835556	7.478206063	7.059306046	6.810516286	7.125001657	7.326596799	7.631116587	8.475437114	7.193284744	7.715550427	8.041271771	8.598646956	8.531016058	8.487694198	8.347552134	9.353745729	9.717396796	8.853072063	8.294149716	7.433848428	7.930207537	7.687899385	7.955602908	7.583558809	7.15327488	7.841215558	7.647478159	8.591079892	7.895235428	7.417286162	7.993169108	7.615300101	7.610335413	6.964798916	7.439569309	8.020374697	8.003710509	8.577154181	9.146630987	8.33994713	7.37413712	8.350404236	8.314786189	8.259940253	7.646739829	7.343729507
LGR5	5.894565198	5.45568461	6.257605643	6.063364684	6.390489284	6.658448759	5.227317124	5.751529013	5.378963286	4.991747323	4.024985834	4.948944741	3.703227958	2.866167642	4.585683557	4.349541541	4.714856121	5.54421948	3.430227468	4.437022987	4.376751563	5.228649223	4.919871231	5.31608338	5.189584742	5.654055567	5.771669738	4.492340799	4.815747092	5.082871194	5.163680976	5.597026976	4.727085054	3.589210222	5.769970269	5.29789723	4.783600689	4.886807674	5.272735241	6.118119453	4.414747102	4.461585826	5.116262687	4.246247364	5.599828919	4.8445146	4.698703432	5.232702946	5.207588447
CDCA3	5.140334313	4.962112251	4.724456159	4.964630189	4.373320789	4.799838979	5.158688943	4.786222447	5.041073752	5.344355294	6.468728424	4.776782981	5.648078889	6.739127512	6.28019926	6.793714752	6.010948401	6.11809364	5.870952753	8.401315936	7.523034974	6.029243747	5.658936926	5.294252104	5.762571078	5.49757023	5.361500536	5.907445829	6.644689147	5.471605348	5.940779826	5.83928309	6.068614228	5.836069199	4.869473411	5.629014202	5.09549224	5.153919818	5.619905144	6.970215717	6.356240296	5.494169259	4.523636467	6.13548207	5.252009041	6.687063388	5.506042889	4.407891439	4.621774248
MGP	10.0517507	9.383926778	8.949831098	8.738366797	9.445318025	9.366241687	8.80174825	9.307278858	9.0989564	9.321262439	8.55606368	8.755972712	7.17676544	7.494582514	8.599905475	8.148515308	7.477298226	8.047099653	7.463792284	6.031396624	6.869651613	9.721062621	8.588180199	8.228772089	7.956095566	8.914563972	8.650963424	7.968221681	7.390122754	8.617369574	8.404460243	9.002478125	7.827822276	7.405768674	9.293713462	8.238187511	8.993714706	9.233704862	8.138243843	8.295751876	8.110007822	7.685248599	8.621925429	9.388791831	8.146285302	8.169497745	8.270675417	9.210599475	8.942249852
EN1	7.162760966	7.350355569	6.805506625	5.922936768	6.984698272	6.727670282	7.292639459	7.390689173	6.651179414	8.545539615	5.659550387	7.895021304	6.337487398	6.578434977	7.042673561	6.789434558	6.910860885	7.741228554	5.424717912	5.535577221	6.379116103	7.450370762	6.730915626	6.659396373	5.870114633	6.772085999	6.42249998	6.841032633	5.791460446	6.963660208	6.026550856	6.737374254	6.435310954	6.896835729	6.346400151	6.356789587	6.592774455	6.237787358	6.984399012	7.120735419	5.567023076	6.103443927	8.2279163	5.937314764	7.695071167	6.461030132	8.488625231	7.849455319	7.879961886
EHF	5.823806414	5.719459082	5.918593807	6.443143255	5.61989923	5.903767617	5.630148682	6.740746222	5.779781276	6.086605816	7.939728739	6.434340766	6.870077037	6.827366244	6.605903263	6.455424443	7.303141512	7.163484776	8.262237829	8.353002781	6.464610889	6.421157445	6.240159806	6.40568059	7.232194201	6.103881288	6.137680413	6.042436577	6.503413349	7.108196044	5.785171215	6.097250118	6.246283963	7.305669888	7.163791819	6.132820275	6.570311932	7.036411509	6.568506937	7.411592063	7.465490741	7.274197412	7.03820694	7.06277031	6.846443727	7.421882924	6.152320489	5.438741105	5.703093595
STIP1	5.277411328	6.201912407	6.856057893	7.555937576	7.352671571	7.702154389	6.544529531	7.140992677	6.383624938	6.3086212	7.272048055	6.678151768	6.397243359	7.033046274	7.639100994	6.746685337	6.986633987	7.860809494	8.030198893	7.895254022	7.884427228	5.283391638	6.159326672	6.866789528	7.486826339	7.308647645	7.50452579	6.358865865	7.616721631	7.039071326	6.810905689	6.778663999	6.737856408	6.2381113	6.775852986	7.116789765	7.208949717	7.525995326	7.787834163	7.650197307	7.605534211	7.909230632	7.666974678	7.299618365	7.91782897	7.99455451	6.96627839	6.077419119	5.75360861
SLC7A5	7.161029307	6.551428207	7.40551995	8.335031536	6.566121581	7.881156381	8.284290827	6.989125657	8.005592981	8.215859137	9.134200828	7.434042434	8.4803737	8.952070281	9.210645317	9.497258445	9.478006819	9.728037033	8.703278256	9.386821162	9.365856934	7.510342242	7.287246157	7.845268687	8.748577879	7.151882203	8.247399651	8.735668049	8.271665321	7.409520915	8.773126279	7.729662495	7.677683266	7.915607373	7.651969581	7.752679253	8.187417573	9.059101889	8.39424762	9.524039988	8.283253753	10.22861298	8.017564874	6.810533661	8.15774474	8.331929679	8.940705935	8.33926549	8.788436164
KRT31	8.440961872	9.183166776	8.51542758	9.318342655	7.858859381	8.212192307	8.769134627	9.993044589	8.697642517	8.788900202	9.677421533	9.530126003	7.957782083	8.066624005	7.272622494	7.60850074	8.576562291	7.943318647	6.406018304	6.625798857	7.884915229	8.238018782	9.171350151	8.093562257	9.259714576	7.183416779	7.82567912	8.70911994	9.725741908	10.30157546	8.99963713	8.686089488	8.350251732	8.070938959	8.567865194	9.594420113	8.049039995	7.795737415	8.098549416	7.888013269	8.181936752	7.599531828	6.789990079	9.306167752	9.923195682	8.01760669	7.551631244	6.684910276	8.745987931
SGK1	9.455570218	9.321122334	9.804933791	9.654162766	9.249701593	9.409866116	9.392600082	10.33874451	9.726956209	11.50454871	10.74598317	11.03006359	10.60125344	10.87069856	10.86347235	10.47662991	10.93247976	10.40816268	10.97021627	11.11551058	9.990440861	9.872419343	9.726690166	10.17480503	10.02492557	9.536524802	9.778385496	9.734996616	9.885072751	10.57411186	9.775152415	9.636398448	9.554907046	10.42074544	9.874712754	10.12229162	10.52881358	10.37184142	10.03977454	10.81280384	9.34606763	11.09217517	11.09609229	9.181191086	10.7529433	10.56835809	10.86359991	10.6491656	10.56835809
NETO2	3.980691237	3.761323661	3.727063345	4.577371944	3.774054992	3.704111044	4.570458074	4.471218672	3.864624023	4.508201459	5.328176206	3.917288656	4.56274279	7.121686668	4.884716071	4.503872737	4.930226735	6.107263592	5.750194592	5.855738274	6.440025014	4.277553663	3.635512714	4.417857614	5.757775579	4.008562321	3.850001826	5.590950389	5.129796272	4.803026039	5.791509076	4.15648436	4.016815941	4.468144431	3.922791694	4.52696666	4.413432867	5.477578156	5.171677649	5.590886622	5.265168367	5.394724301	4.212512863	4.399724278	4.558707083	4.814218682	4.785225762	5.304150201	4.998663241
SCN7A	5.919042199	5.973775786	5.147254222	4.978083259	5.1370681	4.747001848	4.799232799	5.32055402	5.533102509	5.364161706	3.20294147	5.756865286	4.166338983	2.78212389	4.358732698	4.333607489	4.227020935	4.927403478	3.616208451	3.560943793	3.578455158	6.041150822	5.564832227	4.580855385	4.267521772	4.912950479	4.052394865	3.934744968	4.374788787	5.195369821	4.032760891	4.337319604	4.55155596	6.384272806	5.37592839	3.929984488	4.963346384	3.999183079	3.672892513	4.596989944	2.924911955	3.628983823	4.889945176	3.649990289	5.757747004	4.080759791	5.20760986	4.91784977	5.642320286
KRT15	11.8684185	12.28835216	12.60999754	12.58965172	12.23568993	11.62095764	12.10361125	12.18200887	12.8019731	12.22790007	10.83784378	12.60084633	12.15931445	11.14128691	11.9263598	11.63215224	12.31461886	11.78175954	10.2896541	10.42696353	10.27122535	11.44505193	12.11836798	12.63167043	12.35402876	12.17689965	11.07758349	11.97528021	12.25082564	12.23022226	11.67465519	12.04950384	12.11836798	12.43281743	12.27475535	12.01126729	12.13547881	11.56758722	10.75071048	9.956050633	12.03265468	10.76074911	12.03265468	12.62986021	11.97962758	10.58859525	12.10310311	11.41554274	12.1189059
PTGDS	9.574247467	9.238115004	10.3055903	9.778690934	9.372521828	9.506237727	10.21358183	9.799250037	9.457994812	9.674364525	10.0665151	8.713388328	8.789114228	9.080566152	8.231589796	10.02889024	9.216491594	8.123060006	7.631172679	8.252297591	7.855045464	9.323513773	8.719512413	10.34964355	9.541897396	9.033991685	9.234337695	10.30973754	9.590228484	9.558420176	8.661478963	9.77080598	9.300913493	9.435740496	8.98022409	10.39417517	9.137027175	8.362460357	10.21403089	9.439581171	10.35231051	9.218610739	7.968652649	9.468194152	8.772751786	8.797255493	8.295787971	9.256968075	9.404688534
CASQ2	7.641268492	6.512754388	6.978628728	6.878500542	7.619853144	7.074667523	6.677500492	6.402759997	6.386126237	6.785280219	5.068826607	7.5373744	5.919542412	4.340244531	5.12040904	4.695227213	6.347736366	6.242484732	5.242448102	5.030313761	4.668292346	7.052275926	5.946624582	6.329113618	6.14839722	7.122961973	6.216314834	5.832593439	6.31257365	5.818361077	5.442711181	5.224517205	8.353437654	5.911850161	6.914376699	6.171420909	6.972643064	6.744626145	5.325724761	5.825865149	4.848098958	5.486163014	7.779227159	6.124733515	6.42542254	5.735588494	5.626634936	6.495486757	6.069409013
RSAD2	4.756852008	4.396198854	4.478206961	4.291956015	4.725970967	5.09568941	4.556246297	3.990283767	4.738032978	5.304790667	4.521075462	4.519525648	4.497343617	5.744048221	4.929980048	7.191616339	6.261483907	5.632745274	6.472009948	9.326654836	5.92800016	5.460889242	4.763476775	4.948539441	4.77114778	5.436293202	5.869905269	4.940541854	5.792519037	4.153720852	4.968700381	5.64369811	5.252188351	4.161978243	4.66424446	6.167575442	4.747161512	4.756213194	5.323161773	5.073215497	6.458979134	7.752233085	4.207262816	5.433004278	3.693118192	8.396224858	4.969741463	5.500621081	5.34359966
CHN1	6.26423751	6.327646784	7.378294736	6.001372746	6.585056268	6.4671964	6.441683705	6.826090393	5.546295814	7.364356069	8.051214864	6.635175043	6.543076413	8.059098247	7.935528072	7.522477367	6.526359492	7.3342436	7.754477904	7.364942628	7.449913262	6.600874084	6.800341769	8.045267091	6.787074773	7.067985177	7.045140048	6.78293686	6.285774558	7.407600391	7.135114984	7.183581807	7.506747366	6.783748695	6.364594949	7.434097128	6.645127506	6.432742623	7.508216587	7.624348992	6.555085849	7.47861353	6.202621509	6.390781047	6.570540371	7.564679294	7.133971778	7.228775095	7.244633649
THY1	6.826471432	7.270652426	8.231696946	7.328686219	7.971057972	8.188972729	6.679113685	7.603868966	7.344615179	8.643121228	10.02375892	7.896764373	7.182232652	8.873430623	8.690430168	9.440928695	8.278462209	9.221961486	9.403323161	8.760454885	9.039128376	6.947989264	7.795759634	8.670271553	7.670558866	8.329538824	8.665199108	6.922420212	8.153459375	8.044075837	6.891087526	7.661568098	8.725555003	7.330461594	8.470096221	8.436970051	7.586379423	8.572783684	9.812382178	9.777223778	8.963033734	8.78360533	8.614039466	9.331052805	7.52335044	8.160723065	7.890115708	8.112024916	7.579083615
IL15RA	6.496150493	6.894438368	5.717453411	5.591212001	6.277147762	6.760183881	6.640569833	5.315084421	6.581333671	5.839847393	6.501989382	5.676786845	8.543825451	7.248849376	6.944223212	7.326498702	8.169697317	7.239348914	7.625522835	7.392539358	7.165248557	6.797860422	7.247850964	6.122198047	6.286518863	6.647618069	7.198567381	7.115758882	7.019180456	6.031664764	7.1751225	7.243633349	6.682814547	6.03902278	6.576528606	6.718655216	6.782512347	7.028418925	6.715646676	6.56601149	7.853549535	7.609614222	6.375911054	7.239692495	5.787630617	6.632782205	6.180395434	6.283951985	5.637090869
VNN1	4.262522574	3.962074445	3.277019286	4.212567706	3.45475197	3.455599109	3.85318606	3.691294138	3.638266417	3.837667878	3.880449784	3.34637211	6.670329892	4.005916858	3.586606461	3.904628922	4.027063279	4.637947968	3.188319755	6.004452685	3.668092711	4.375987472	4.716035834	3.29243224	4.867385896	3.813285211	3.452169243	4.141929025	4.540330881	3.663578307	4.294774896	3.896012356	5.053608037	4.656350899	3.453208365	3.45156083	3.467045154	3.1455655	3.835158097	4.011971758	4.102701209	4.758892162	3.185219668	2.986810219	2.017690964	4.875476801	4.463894554	3.992256595	4.649408975
ACADL	6.457885966	6.73065031	5.734550071	6.064778331	6.126452284	5.362622016	6.661836976	5.441744407	4.770130296	4.627174446	3.814822349	5.671721327	3.920859537	2.993560985	4.137630463	3.947587132	3.915647064	4.682119792	3.917135657	3.13867058	4.553120978	5.772593096	5.929236979	5.122225803	5.277608806	5.53186889	4.574284393	5.800530092	4.105463954	5.010111894	5.535650841	5.279616821	6.133296772	4.342163416	5.018395185	5.027259724	5.029740664	4.022090181	4.786500125	4.608405929	4.012622124	3.738995453	4.686758829	5.358570317	5.232236811	3.381346876	4.129343217	5.601440064	5.171489592
UPP1	5.871800564	6.542417016	6.446776514	5.645072001	6.061132739	6.146971198	6.432064474	6.069351922	6.525130297	6.920880237	7.486777726	6.72439444	6.845266878	6.58278765	7.213925435	7.044688765	6.278431418	6.492911737	7.259578524	9.119228281	8.850109029	6.322180978	7.106547662	6.80058979	6.130391026	6.462600727	6.839080573	6.700935329	7.030872122	6.478572277	6.719454802	6.789488375	7.20402434	6.292922693	7.261098123	6.110121032	5.981002405	6.027352148	6.799820194	6.598405228	7.92263485	7.663841155	6.471177129	6.774337909	7.094689896	6.288058313	7.19287931	7.064241861	5.876589178
CCL8	5.10905359	4.360380973	4.421646703	4.886291531	5.797435914	5.169430992	4.210489539	5.145536349	3.134248876	5.636669522	6.600286821	4.83199531	4.958720115	5.861041347	5.103025739	5.861041347	4.143358264	5.18907555	6.331793578	6.543228123	5.955670931	5.455261227	4.628191444	4.95888909	5.330177197	6.49462222	5.274704138	4.598046731	4.093926071	5.783457396	6.495842648	5.389549466	4.67409117	4.192135495	4.718459346	6.197514042	4.825434679	4.253733365	5.054528663	4.847612068	6.449201203	7.608422388	5.945417228	4.938230823	4.534317548	5.991021994	4.82516013	5.430636799	4.463582026
MKI67	5.336502388	5.164017721	5.506649395	5.334535839	5.286915035	5.314869194	5.396635575	5.319483946	6.040785065	6.147291905	6.575748995	5.278468068	6.659015059	6.823040145	6.719232904	7.316936657	6.42936303	7.041618826	6.646634535	8.175959021	7.41030506	5.855019214	5.834431917	5.95970019	6.069304984	5.941830976	5.813387923	5.966068205	5.691309722	5.847021066	6.060345621	6.167122003	5.937514055	5.944529619	5.224733667	5.480528302	5.17916865	5.742793095	5.866351421	7.681210356	7.201963691	6.658877137	5.314494122	6.574291525	5.685924268	7.256789956	6.44167043	5.73486909	6.166778313
LMOD1	6.831487199	6.854666981	7.175004496	6.643788352	7.51059412	6.650979387	6.285282796	7.579025244	7.153344126	7.56024895	6.452150568	8.474195233	6.743773756	6.30334193	6.433241199	6.322188061	7.78244339	6.889831446	6.207566643	5.19115095	5.47824965	6.524082005	6.539506942	6.961361847	6.425174624	7.354551524	6.415513122	5.978859661	6.382664092	7.367369676	5.853191529	5.985003668	8.268315577	6.060541423	6.885199294	6.633483029	7.765326054	7.121058196	6.573870932	6.878169921	6.071502217	5.702078501	8.196643518	7.876146009	6.721001042	6.430549177	6.886255946	7.288425487	6.969113244
PDZK1IP1	8.04463629	8.292895703	8.36041521	8.838012378	8.278963673	8.635630616	8.78794404	8.609135906	6.684080011	5.872217388	10.11715702	6.878625938	9.192885418	9.411393824	8.666084241	8.759818428	9.339659506	8.60337597	10.10176776	9.972346531	8.707141604	7.925613504	8.227106444	8.400982463	9.210010085	8.256120586	8.887111205	9.132085442	9.664336873	8.864997864	8.762357041	8.389866686	8.653510338	8.764978013	8.787666873	8.500327509	8.379694907	8.801180139	10.0800104	9.672156432	10.58129121	9.020531923	7.504321152	7.803085651	8.315061078	10.15705143	8.578105459	7.222489869	7.356426645
NOD2	7.123838879	6.656297673	7.016866886	6.834026609	6.760381623	7.093918841	7.079507301	6.777435932	6.915136383	6.814152405	9.229649101	6.547428328	8.805379528	8.373889669	7.483840924	7.878605562	8.770844417	7.968537108	8.1475635	8.468035441	7.733963031	7.547710963	6.874273529	7.46894757	7.298793932	7.093882212	7.6840971	7.744580527	6.576233018	6.882731909	7.877705015	7.038176939	6.516506948	8.02100836	6.598581447	6.734032646	6.737221145	7.730581892	8.16341451	8.358643988	7.758379268	9.436826166	8.025978455	7.229243568	6.893259109	7.764389087	6.925811406	8.331981783	7.308240224
EMX2	8.866014286	8.027652968	8.468802084	7.691939025	8.349404725	8.768979414	8.426839904	8.131859902	8.186182241	7.856472758	6.084021127	7.554455813	6.474449718	6.096369545	7.158059576	6.864585241	7.526764857	7.216121375	6.317573928	5.833339587	6.294159818	8.300657994	7.468680503	7.838852343	7.251603719	7.805332009	8.221714571	7.800190271	7.367822656	7.658409564	7.77829427	7.702706332	8.337528748	7.313251669	7.97080975	7.818482671	8.224047341	7.334323381	7.292033302	7.302733152	6.025666077	5.564054016	7.520462792	7.875155963	6.681088427	7.093595503	7.935901314	7.532537551	7.631521817
CACNB4	3.735183039	4.208700776	4.358357301	4.208700776	3.361934958	4.283504688	4.325920686	3.763293485	3.143525097	3.252738738	4.688379952	3.569611887	5.070275332	5.28798218	4.816586267	4.662319737	6.048432489	4.296474447	6.132772738	5.682761029	4.323869681	4.499575492	4.748907847	4.53394208	4.249404036	3.858932281	4.42663572	4.724249601	5.617240216	4.073429234	3.984829798	4.854069863	5.766728368	4.059624737	4.374884472	4.664459963	3.882683666	5.740381705	4.55795009	5.144913197	4.547615036	5.42063158	4.514961865	4.178174846	3.569891573	5.190890597	3.062779334	4.239695673	3.640353458
RELB	3.713840478	3.84800227	4.2821103	4.896353263	4.238839147	4.206046684	4.488665483	4.672613838	4.414163182	5.002637214	5.693784113	4.957726067	7.321788924	6.117837723	6.5370593	6.306548617	6.702925066	6.093597749	6.975202123	6.211850991	5.259533384	4.382181845	4.734455787	5.142525145	6.044626582	5.500926522	5.361917813	4.758217637	5.839331008	5.76194893	4.812785715	5.194593439	5.868894337	5.621582095	5.584126327	5.037543897	4.972954429	5.656376636	5.369804393	5.044007705	6.989782742	5.456783666	4.24220023	5.618200574	4.875982681	5.858516984	5.174307693	4.892832335	4.878703883
USP53	6.277708556	5.858986152	6.176410053	5.214549376	5.262561979	5.698176297	6.009663649	5.423577776	6.767373212	6.272764431	5.107486707	5.127217643	4.532676313	5.036612192	5.403916198	4.711706934	5.045297324	4.909541433	6.026780239	5.11686054	5.186201108	6.441216744	5.871582297	6.278306444	5.079205421	4.969303679	5.600043595	5.896203815	4.607780391	4.986951476	6.055185822	5.956641082	4.623613145	4.865823772	6.310788879	5.165236638	6.328974356	5.892818011	5.324706071	5.317856277	4.103820517	5.282082566	6.05711145	4.805922908	5.297136068	5.060021047	5.334150751	5.704609673	5.581405504
LY6D	10.53198582	10.68251952	11.06023821	10.91931659	10.91107889	11.22658587	10.98523967	10.81920669	11.67063376	10.18384334	11.90723954	10.17959408	12.4656924	12.09769272	12.0076973	11.88466	12.50786046	11.80356951	12.33006294	12.23261134	12.05113417	10.64031977	10.8381996	11.40627995	11.17416534	11.25189763	11.69323791	11.20676511	11.24645313	11.22688536	11.40627995	11.25189763	11.28645092	10.98237554	11.37938395	11.07229288	11.68244372	12.65682751	11.88931639	12.21367878	12.22586287	12.2820256	11.04966277	10.53642304	11.04510421	11.83576436	10.18166062	11.33342799	11.2071804
PSMB10	6.773301332	6.480750502	6.626089067	7.245086552	6.972436977	6.964132425	7.061855886	6.45816532	8.108184717	8.262441451	8.691830093	8.376167482	9.891884063	9.712837201	9.233101024	9.929398185	9.532842265	9.149544851	9.129863831	8.691830093	8.306862383	7.632909922	7.642966557	7.697914603	7.950831428	7.687922031	7.826883279	7.967504429	8.81306343	7.521378637	7.767555567	8.956396861	7.73177544	8.054563817	8.023485643	8.147544356	7.827298466	8.177603825	8.41095073	8.024659532	9.749587459	9.756307154	8.149893796	8.317527149	7.259010429	8.724606445	7.847659357	7.6877164	7.220822315
HOXB2	7.057846153	7.029051655	7.679822604	6.065381162	7.241182099	7.33812486	6.417410751	7.307406604	7.94879003	7.148127998	7.019338124	7.930275031	7.090873573	5.679901434	6.535054028	5.350037541	6.537770991	8.224700425	6.523230794	6.975074657	6.081950228	6.857629918	6.78013293	7.981190279	5.862202893	7.369240587	7.34696071	6.425943246	5.730606446	7.484133658	7.169143295	7.583503153	5.937113115	6.44603987	7.282476729	6.884540078	7.361601645	7.407580788	6.512281216	6.646616073	6.356070157	7.523264907	7.16549406	5.46386236	6.817619847	5.67119832	7.795734358	6.585854176	7.870487164
PMP2	5.726697505	5.090132794	4.952354305	3.550924483	4.866839805	3.715383902	3.565196168	4.741429647	4.044756869	4.676128439	3.555424019	4.785467331	3.294892295	3.643458663	3.992842439	4.042142944	3.667266275	4.40903944	3.793377472	3.798535762	3.348020553	5.089806693	4.709492285	4.869689368	3.324645148	4.707707844	3.591049206	3.480311738	3.735383939	4.121384633	3.054914807	4.806263854	5.590500661	4.21849978	3.743898495	4.409433149	4.190791485	3.621271531	3.789407034	4.086047807	4.004019544	4.274872748	4.08374856	4.163060777	4.661904995	2.976390288	4.660451475	5.225406614	4.635647317
SNRNP40	5.760448748	5.131870447	5.78467008	5.290140804	6.433765348	6.775770168	7.326913232	7.345705305	6.69817273	6.635234412	7.487480412	6.256738913	6.36625646	7.351334626	6.397496289	6.718239354	6.982752833	7.101675823	7.610105286	5.786203404	5.95355545	6.193012331	5.346907423	6.324956167	5.863953716	6.724763686	7.096053144	7.145490588	7.548388668	7.647648148	6.840964994	6.760797465	6.629735371	7.02389569	6.508749452	6.82757382	6.260539997	6.820063597	6.382711613	7.331087574	5.384724897	7.354658782	6.416127725	5.554598114	6.308991193	6.32671136	6.217902058	6.441716391	5.830410803
MPZL2	6.263417774	6.152873747	6.117535718	6.399050316	6.242374856	5.94078037	6.737683678	6.785965536	5.827571229	5.957853646	8.035899237	6.210275999	7.170918801	8.12626812	6.666304502	6.88328493	7.500305148	6.826089614	8.373125215	8.416544972	7.864104535	7.141547542	6.440722067	6.683092542	7.08284084	6.79039828	6.361276483	7.449981175	6.617340376	7.204756682	6.754829986	6.539354186	6.491760729	7.39885266	7.04715409	6.794676228	5.997928982	7.230787805	7.336806827	7.638546675	5.926953112	7.875050128	7.033295089	5.956501951	6.526811466	7.207860952	6.721492541	7.078133636	6.540078054
OIP5	5.130016013	3.836087862	4.741492662	4.383356003	4.604118788	4.146298453	4.48512897	4.787046085	4.956264067	3.78599074	6.026060719	4.029805087	4.972893634	6.445699033	5.516401812	6.321603914	5.234523562	5.617712457	6.200839207	7.528596059	7.051465099	6.027322172	4.932104706	5.622737132	5.109404083	5.086935033	5.044103336	5.135614267	5.187792761	5.503926024	5.403382198	5.587679842	4.41167823	5.89053507	3.934836011	5.927949758	5.738061836	5.189655996	4.64634796	7.025038364	4.740067975	4.95173764	4.410047713	4.036020911	5.086373722	5.727733573	4.454799186	4.800261537	4.611312562
SAMD9	5.391000677	5.525718655	4.72802614	5.020645697	4.961053845	4.683927498	5.417581004	5.352755826	4.564207279	5.263581068	5.052380614	4.633043193	5.378347317	6.330042899	5.398380739	6.376531806	5.9436702	5.516221453	6.395276632	8.794877954	5.85332475	6.072905088	5.966452744	4.835038188	5.363595584	5.151984501	4.78106739	5.964415459	5.370001886	5.394495157	4.933228414	6.088588136	4.954058887	5.777091281	4.852039534	6.475386498	5.511253134	6.502857067	5.901554608	6.284221393	6.27164694	7.75946786	5.159418173	5.032585876	5.11302199	7.174497024	4.919902611	5.465803915	4.596539657
C12orf5	6.009973664	5.470710337	6.488940771	5.482642385	5.621843082	5.964845498	6.32382736	5.415434691	5.350088231	5.883008431	7.280784014	5.425835854	6.116410475	6.805808103	6.049655617	6.595709125	6.675779422	6.352900836	7.731423408	10.28187393	7.304059526	6.926217706	5.55411315	7.388315292	6.333264916	6.417688228	6.549001902	7.115009564	6.46263976	5.999707754	6.307613818	6.687845028	7.521120798	6.944418097	6.340997648	6.585826909	6.355319525	6.876428772	6.684569737	7.271546803	5.642329289	7.454322606	6.724071643	3.952908867	7.087214682	7.016053152	5.383551816	5.878902592	5.20869602
ATP1A2	6.785866394	6.672537269	6.349662226	7.040134832	6.327651052	6.0295686	5.497171968	6.605495554	6.37410613	6.479833843	5.454572849	7.44860064	5.030185364	4.669108766	4.925664061	4.956929203	5.824396392	6.551454532	5.730639427	4.58069804	4.857960664	6.273277225	6.383197591	5.789128882	6.723279252	6.204439003	5.620636814	4.832956347	4.927596144	6.292324003	5.428337283	5.540806382	7.025853338	5.500185017	6.737038339	5.667357242	6.156965056	6.07752003	6.204756796	6.254139205	6.060681339	4.271114072	6.28636713	6.837672989	6.237201698	5.199638994	5.308059979	6.538444887	6.210443448
ZNF711	6.54951529	5.161210449	6.276964156	4.615738903	4.849243748	6.399888364	5.845506286	5.564503801	5.61009076	4.92342275	4.179595717	5.464279648	5.100353801	4.985822944	4.297151926	4.524248557	5.087275168	4.270909997	3.420443737	3.920889502	4.487823532	6.16164302	4.960150837	5.545905583	4.916467457	4.62198121	4.892997382	5.429310307	4.370423753	4.90788008	6.294490358	5.486879939	4.347407368	5.254924601	4.382507764	4.606112248	5.295125004	5.505902188	5.447294314	5.24642258	3.368975174	4.553875871	4.906595637	5.190194771	5.29354297	4.256742021	4.68683383	4.75438116	5.603836859
CDKN3	6.74584418	6.168165622	5.763615149	5.983888805	6.146442206	5.725218919	6.417422451	5.669302786	6.486130103	5.956729376	7.582182076	5.114700059	6.913653615	7.550700185	7.119827383	8.265228427	6.674673749	7.447903107	7.368887103	8.791735404	8.397019625	7.414232048	6.523269788	6.194097033	6.551825912	6.615080697	6.094602422	6.985005437	7.150977936	6.106351226	6.298835012	7.41912562	6.475267089	6.405390227	6.189745471	6.005376825	5.826954392	6.012799729	6.477593619	8.966307568	8.156051342	7.175625987	5.347886716	7.455107532	6.457057389	7.224227999	6.172548069	6.275049919	6.487453121
SHCBP1	7.164779486	3.423321103	5.87182856	5.924301168	4.555128405	4.916412549	5.770879423	3.736177131	6.418730682	6.86235975	6.859219306	5.883984067	5.966130852	7.397301022	6.278235483	7.122878876	6.041324303	5.948038544	6.394890134	7.576118586	7.236398502	8.258865195	4.748104112	6.212321558	6.150736486	5.10251104	5.441822011	6.249793156	6.402144141	4.976844642	7.048016841	6.242236962	5.160543021	6.546242485	6.271197992	4.934984843	6.028921789	6.240118391	6.411757226	7.625558689	6.376780418	6.460943551	5.417113311	6.798220076	4.13978813	6.296341825	5.009269319	5.638871491	6.438691151
KL	5.561816484	4.54233949	4.900196952	4.785658059	5.100528801	5.364285744	4.71848966	4.973997792	3.860420522	5.156552787	4.240758766	5.076935426	2.3237987	3.546682983	4.322429177	3.658525248	4.30156382	4.711488004	3.875306786	3.879787197	3.382152247	5.201273497	4.361621524	4.322127425	4.205189987	4.598268144	4.758380794	4.033435581	3.235204375	4.18278332	5.868095028	5.037447376	4.451956896	3.599420999	3.466190007	3.393908768	4.194013169	4.295156989	4.307008246	4.460626543	3.504103225	4.366339205	3.912821544	4.038851888	4.682507205	5.237910136	4.919329765	5.997800043	4.110878469
TUBBP5	3.418733174	4.328098172	4.302570274	3.920060019	3.794902707	4.091124327	3.796125562	3.241043394	4.452313071	4.745299684	3.687145301	4.098354516	5.504485107	5.441884992	4.544247588	5.432899959	4.175518983	3.797857816	5.879251695	3.642648436	5.114187982	4.065133486	4.565652335	4.700195087	4.495221238	3.118625831	4.574368662	4.482260901	5.359718004	3.370048839	4.90387028	3.117048675	4.355896957	4.704170727	4.977071482	3.996212934	4.241662656	3.867862971	4.867061048	4.348449144	4.661298683	3.613856358	3.435105427	3.554561435	3.229285937	4.16584833	5.177286095	5.094635652	4.460514981
CBLC	3.298610229	4.159636936	4.523468749	4.903833716	3.318606529	4.899648986	4.887674905	4.525332467	4.938713265	4.233860875	6.140904257	4.66581397	6.251723237	5.872882945	5.416273395	4.891083854	5.950454404	5.052403609	6.222627125	5.920539314	5.712288903	4.036250711	4.472624086	5.155840985	5.240406627	4.805955803	5.429358696	5.490679439	5.857752354	5.27921235	5.216662131	5.178203967	5.611002818	4.728725038	4.816166982	5.241808602	4.712577683	5.361137784	5.533560356	5.235246917	5.069788964	5.171174963	4.765280132	5.29910119	5.160700058	4.330410821	4.419853907	4.106973248	4.376869187
TLR2	5.265415666	5.108615938	5.640235305	5.70572137	5.562715741	5.119315384	6.240258049	5.983516494	4.489069702	6.183343501	6.445619952	5.436061657	6.495364126	6.701588275	5.447950361	5.536558865	5.245352798	5.418225189	6.719112377	7.083883016	5.805134943	5.541511618	5.465320632	5.975662832	6.239276649	5.453994534	5.368939958	6.401221538	7.200762895	6.129267134	6.060860205	6.397482922	5.592402298	6.42791389	6.848375674	4.633383074	5.627407362	5.486620242	5.839344453	5.509875472	6.711554326	6.356772976	4.985687042	5.6748618	4.45253104	5.148519232	5.463203958	5.118965204	6.314504985
CDC45	4.069817516	3.976736924	4.112399983	4.011918277	4.034557921	4.082285938	4.058993229	4.04953636	4.061693276	3.95600449	4.939098814	3.95600449	4.400220696	4.894855904	5.768940995	5.666269832	4.029361608	5.375790842	4.587416822	6.862385516	6.491299523	4.303547798	4.208375575	4.65419056	4.10422499	4.57187663	4.627311288	4.59728785	5.655496016	4.110172558	5.049704494	5.162401168	4.651155922	4.513132745	3.741104471	3.841278575	3.977249661	4.233786804	4.365992343	6.031245289	5.061147424	5.719900881	2.986278828	3.419303478	4.375989825	5.133933654	5.581745716	4.827359314	5.104994035
SLFN12	5.448187897	5.523535726	4.769991441	3.449945344	4.69355499	4.709176586	5.021304768	3.458309756	4.172478482	5.515157717	5.119402217	4.674791909	5.591027057	5.699419605	5.234064574	4.661537732	4.738992923	4.556124208	4.736049445	6.469414387	6.108850245	6.01874596	5.621723392	5.295776052	4.447253697	4.810369968	4.704922256	5.708034849	4.003075035	4.812910927	5.834619799	5.854473894	4.480927184	3.82980473	5.153814204	4.783997417	4.415672079	5.077097886	5.104363726	5.349829617	4.234811475	6.216621707	4.416759406	4.362012516	4.397326071	5.451763615	4.530703703	5.017264196	4.054875132
ISG15	6.450581865	6.716090783	7.143602704	6.888990297	7.516586074	7.301702897	7.408014548	6.745224869	7.534270576	8.838901606	8.193151985	7.827045388	8.149564195	9.221918966	8.071209166	10.32003215	8.809280453	8.843863942	8.830482475	11.03755846	8.611473212	7.075499161	7.406456793	7.798259607	7.555496808	8.046485931	7.989714489	7.980051988	9.13556972	7.219810173	7.427978081	8.566693388	7.02586712	7.366273559	8.033876561	8.658952273	7.638556146	7.831835211	8.4986397	7.912609556	8.879991484	9.5050179	7.748159894	8.825120052	7.979523432	10.39659804	7.78184604	7.501056	7.271453553
PAQR4	6.099779707	6.517447983	6.569365894	6.522439429	6.658384287	6.636843222	6.353418968	6.675433345	7.33887022	7.091420857	6.822020764	7.099402106	8.20400742	7.903686018	8.336082025	8.498031963	8.44627302	8.170385472	8.162041151	8.661687444	8.128362329	6.431594425	6.941761468	7.002001413	7.241673842	7.225174473	7.322874751	6.925989452	7.97995865	6.96320046	7.210489253	7.512692182	6.818596221	6.972973624	7.031833122	7.46516903	6.972714216	7.37222187	7.641478626	7.53166438	8.175506949	7.827041794	6.633679778	7.415158612	6.970743438	8.131253433	7.265090088	6.697164536	7.390472641
IL4R	7.19904352	7.26956245	7.554663608	7.215419681	7.413809555	7.449261774	7.119471877	7.656788489	7.91633541	8.206995053	9.290545238	7.92063635	9.9016985	8.58401727	8.885445889	8.891106455	9.158116139	8.838716626	9.561686166	9.541184316	8.896507974	7.57285288	7.814912103	8.275837027	8.089360734	8.258391237	8.254365967	8.034670771	7.702468139	8.363103354	7.728024677	8.255468876	7.989714582	7.473062272	8.128309855	8.603083688	8.028234986	7.888798257	8.335312197	8.307790869	8.872552487	9.365729095	9.098137605	8.497799101	8.215850885	8.370781215	8.294428407	8.413766717	7.726870886
BCHE	8.375676238	7.546863849	7.759114659	7.986247674	7.337430245	7.732635248	7.767735966	7.514488173	6.886506058	5.184635282	5.703210998	6.261054395	5.914172976	6.234353142	5.71250105	5.97425769	6.35994749	6.891407935	4.432165593	4.471017695	7.232089015	8.01966187	6.681514985	7.068539705	7.299649941	6.585666592	7.00580269	7.186136238	6.997340006	6.430152919	7.693023593	6.977422406	7.560645635	5.518242983	7.011316846	7.179048881	6.554897049	6.751262189	6.877599082	7.11652699	5.069344716	5.250006038	6.292924263	6.353041849	6.313616833	4.735624309	6.405822059	6.571180882	7.579345313
SLC18A2	6.176647424	6.075940201	6.339360331	5.899067748	6.203674509	5.959284661	6.51232093	6.451600473	5.585480626	3.715469641	4.890007179	5.540858694	4.268860707	4.839369486	5.565879228	4.38548844	3.847459831	3.751897812	4.903760902	4.239600323	4.479885429	5.701565153	5.690420732	5.648156019	5.229234433	5.959045093	5.079470122	5.581769411	4.936716362	6.088927724	5.472700775	5.469043125	5.56383353	5.005211239	5.128255326	6.178592791	5.534857359	5.372647862	5.243286656	6.028158511	4.247518429	4.082773507	5.683433287	4.579026542	5.871232031	5.435244469	4.558883859	4.801733814	5.11066538
HS3ST3A1	4.239822948	4.235638111	4.02566347	4.208386936	4.240810729	4.236372909	4.222643639	4.211588277	2.855981697	4.350195946	4.219265476	4.120914502	4.73637572	5.939550855	5.5259128	5.329222388	4.377618987	5.014040324	6.708858703	6.708858703	5.130358335	4.435754777	4.743977088	4.271149313	4.609729595	4.379645589	4.150502011	3.974941343	4.003117888	4.369751229	4.645342339	4.218042132	3.978934563	4.468674787	3.840425377	5.040306668	5.087256006	4.809901063	5.057238312	5.052895229	6.538919625	7.469039487	4.6312262	3.639157501	4.108222793	5.935004622	4.526460546	4.07602192	4.328112445
FUT8	5.784734118	4.943976761	5.456492611	4.909996234	6.361776117	4.858828079	5.668950074	6.501440088	5.496436494	5.565891961	5.346764637	4.827763818	4.883692237	5.453074025	4.306468882	5.415250367	4.762254311	4.825158786	5.764137491	3.533055724	4.663515191	5.742004542	4.265512532	5.32091862	4.583332169	6.343764219	4.918141079	5.343922613	4.281372557	6.188349329	5.167629707	5.351436615	4.237771001	4.831885235	5.301647734	6.065298287	4.751525108	5.073163295	4.90154972	6.597265326	4.613290975	5.31951041	5.486368845	4.737244982	5.383094166	5.467573663	4.996903078	5.93275647	4.923374989
MICB	6.222422264	6.326835571	4.842859636	5.269941316	4.917869065	5.274970343	5.575480093	4.474965607	5.477049393	5.880026899	6.562196947	5.057431429	6.384819373	6.748876961	6.702772162	6.985320148	6.852649156	5.24381426	6.824810774	8.487932932	5.941984548	6.799558778	6.908333834	5.77046477	6.209681046	5.6821465	6.057874433	6.125310595	4.099622469	5.448354417	5.915192281	6.29300267	6.355748535	6.481808081	4.710500301	6.474416723	6.015760088	6.337487811	5.891925672	6.078216828	7.179448958	7.710268219	4.975746486	5.347883552	4.218081895	7.004314544	5.513281416	6.132914362	5.856859851
ZWILCH	6.432447399	5.498639876	6.280376826	5.876824924	5.30449753	6.105647932	6.101168039	5.67314786	5.755511254	5.86932532	7.014127913	5.169726329	6.075679277	6.956194643	6.979057165	6.885476502	5.626629492	7.432127271	6.492844036	8.09013009	7.807112613	7.102573269	5.765465541	6.993888738	6.2871226	5.939498833	6.741553514	6.623498793	6.223589872	6.586561257	6.160497344	6.035507172	6.459410485	6.763228488	7.256407527	6.440828395	5.872462018	5.904735963	6.158791819	7.266974201	6.375497	6.851336686	5.595736133	5.830538308	5.917732622	6.894783125	5.613088196	6.142390556	5.922485667
CNGA1	6.654956252	6.455260539	6.409824622	5.490977678	5.730191605	6.576231423	6.605930742	5.496314919	5.479198715	5.411069858	5.00740494	5.321707261	5.146400656	5.144270999	5.272144261	3.304540076	4.324523289	5.153996926	4.819136784	3.296211499	4.566859555	5.765628587	6.063944623	5.636008845	4.910546252	4.873288726	5.793500939	5.773472053	4.955388442	4.946683038	6.265760595	4.957466753	5.781886307	5.766549067	4.504868689	5.35350152	4.961437766	5.554081914	4.925602217	5.037095037	4.50391274	4.691765901	6.314378322	5.703343897	5.42469521	4.015334622	6.332736744	5.097703106	5.751785178
OSR2	10.10740776	9.259175851	9.523844379	9.448399917	9.557723942	9.570852517	9.109285097	9.390009415	9.665205168	9.055106903	7.431873165	7.995736594	6.738906411	7.156798216	9.163904586	8.292222021	8.431712883	8.700587687	8.791526202	7.385813614	7.88739178	9.781689793	8.694086537	9.265256457	9.079620377	9.230895963	9.292403095	8.556690388	8.566527526	9.126212983	9.294953624	9.411361483	8.844832412	8.376028254	9.394568995	9.500563776	9.605347621	8.676601536	9.156336774	8.252023345	8.068032355	7.068889244	7.101698466	8.789452539	7.389039416	7.146752714	9.426464907	8.878311955	8.888733736
KIF4A	5.347836208	4.686067099	4.646025709	4.204747244	4.426949797	4.257721975	5.316845845	4.888518184	5.868229038	5.582285447	6.950594532	4.474574612	6.680583716	7.138525614	6.615563383	7.40867077	5.851548506	6.702482129	6.964926317	8.253957427	7.599726796	6.673753836	6.013225302	5.843806595	5.65905175	5.692427535	5.510798876	6.203180504	5.000388655	5.793019171	5.700277813	4.889833225	6.925205342	5.710431649	5.44637232	6.365835301	5.718381132	4.821139284	5.324956558	7.46429437	6.304432195	5.823304091	4.047281118	5.820226436	4.960928293	6.417418416	5.746130031	5.645099639	6.037966345
NR3C2	8.11703042	8.105928295	7.833344255	7.57961787	7.881926401	7.527438683	7.460934877	7.754539401	7.354047424	8.096302723	5.576468076	8.317756908	6.463599222	5.863318406	7.135946776	6.519816471	6.54269543	6.957620307	6.114567515	4.391560437	6.106922333	7.744045017	7.605129179	7.306114512	6.929889142	7.351014562	6.889986706	6.747423164	6.375986466	7.07784788	7.718275371	6.990275374	6.995930707	6.985757109	7.277225058	6.852695027	7.333588204	5.937145879	6.677885558	6.551115432	5.97749037	5.568905944	7.551826659	6.755780783	7.82627417	6.835697701	8.627671849	8.10149269	7.744348914
CDC42EP1	4.675563055	6.040678405	6.780183841	6.830821096	7.073475626	6.079086964	6.217310587	7.137999201	6.608272022	7.317333574	7.559606173	6.788729619	8.471319727	8.10828757	8.219929572	8.145021974	8.707422101	8.282626492	7.853000317	8.145021974	7.854804304	5.853712515	6.642487049	7.064318835	6.983946644	7.399719059	6.694822133	6.601135103	6.785468716	7.677535995	7.026340417	6.979375901	6.267044062	6.349235648	6.733537954	6.680222402	7.700306865	7.806684794	7.800957353	7.619997318	9.31732567	7.644118079	7.474561707	8.122884026	7.552538538	8.891105413	6.69618534	6.425070708	6.848700138
MX1	7.277137207	7.30113747	7.639420918	7.802426383	7.430838915	8.032346606	7.416561877	7.314099721	7.337651146	9.632229712	7.120565629	7.80541914	8.196035156	9.892327945	9.027428184	10.38865245	9.672788785	9.376268442	8.524901213	10.5686712	8.423418967	7.825520285	7.707903925	8.249941035	8.31491375	7.895468238	8.818452194	7.946758676	8.848489902	7.88878817	7.401801117	8.431786311	7.829453072	8.099530324	8.565341699	8.997736321	7.699378172	8.194114007	8.305634851	7.593094072	9.614366778	10.11739225	8.064785694	9.277728351	7.513412827	10.61087138	8.34662468	8.673679786	7.695463762
IFI35	5.419052914	5.769948654	6.206541687	6.191352908	6.743451806	5.962467094	6.380948107	6.296653839	6.937221199	7.049037658	7.590541426	6.480345768	7.848768234	8.500237968	7.717465838	8.989662222	8.392538011	8.360416508	8.18834253	9.132088343	7.909548002	6.203316903	6.721296449	6.930503927	6.797440378	7.307287643	7.082314032	6.942812299	8.080697466	7.24407501	6.503178985	7.918547156	6.921145146	6.860151149	7.183123883	7.662169471	6.991455697	6.968220272	7.471827154	7.005435214	8.845850676	8.539968048	7.058582212	7.633953548	6.553842572	8.145630925	7.109085532	6.385249389	6.195845656
BCAR3	7.804638257	8.123613467	7.390196893	7.527414667	6.580283752	7.319891757	7.256669025	6.863133888	6.605688733	6.791757238	4.955144316	6.842349569	4.864406842	5.412512242	6.266609929	5.358027645	5.858593819	6.291133535	5.561815942	5.240367753	6.480144426	7.054043454	7.415752181	7.017776974	6.85834929	5.908696636	6.656056342	6.708177185	6.73921744	5.816248531	7.909348387	6.84029233	6.106224717	5.957655247	6.840775359	6.572489868	6.777745623	5.975403397	6.097485505	6.454998753	5.313420361	5.328156712	6.912985807	5.808065024	6.376039048	6.473699026	6.881091545	6.82619856	7.0241255
LGALS3BP	7.445892628	8.132808589	8.518755295	8.438151411	8.710515931	8.488463216	8.04939297	7.819457797	8.135992445	7.652212247	8.798561846	8.194051541	8.56450246	9.450909427	8.83348734	9.46738165	9.609895124	9.443186452	9.176610921	10.01944176	9.170445601	7.667864575	8.291717192	8.628778774	8.612528644	8.943605805	8.646893781	8.214904289	8.132264665	8.02688181	7.844615661	8.051601225	8.544529902	8.167583539	8.507124072	8.902022595	8.872081137	9.064604265	9.247221614	9.08928864	10.38479187	9.63929268	9.063658132	9.353658127	7.718702364	9.299601623	8.125106539	8.506915427	8.146304886
TACC3	6.100354934	5.269241678	5.02373308	5.297211375	5.623352305	6.015505089	6.015505089	4.762986243	5.561283529	5.727364096	7.427073871	5.730554026	6.613658165	6.768915559	6.179756155	7.385063483	5.889496606	6.826942739	6.358470129	8.179782797	7.536246961	5.99189475	6.180064224	5.665323409	5.618910777	6.051863176	6.285208171	6.780600684	7.127927339	5.870573945	6.519753481	6.824523838	5.652918682	5.996226155	5.391175394	6.521492952	5.457308056	5.390827226	5.830060598	6.425923331	7.083589706	6.453540475	5.576226763	6.744799626	5.300191531	7.304262769	6.150535764	5.24553108	5.684284853
BIRC3	5.049501278	5.320372588	4.817055858	5.664227327	5.098203684	5.097165195	5.448149823	5.023650472	4.856102206	6.70912876	5.779401324	5.839310199	7.533301624	5.888643601	6.235235364	6.898442507	6.921946295	6.373735305	7.716930663	7.246480498	5.442708753	5.781049985	6.277828859	5.337694149	6.419000442	5.88036929	5.578665355	6.308741668	5.158874396	5.833384227	6.307320466	6.644053109	5.54243527	6.340763124	5.335204081	5.021904004	5.656588456	5.385636809	5.602223795	5.888902802	6.350026891	7.147769775	5.880470713	5.307118462	5.459679115	6.812626864	6.2397337	6.170559907	5.345728828
CDT1	4.64675481	4.726786353	4.622462746	4.737712277	4.62658735	4.233257474	4.776277642	4.524166889	6.096761957	5.354970703	6.375032257	4.924118977	6.097125044	6.292433398	6.516497508	7.0495744	5.248504416	7.071520534	5.626903742	7.27422503	6.728724538	5.144669041	5.219183146	5.119024988	5.303295511	5.270601379	5.169603291	5.512604596	6.335178628	5.364642639	5.576060637	5.791338809	4.673765905	5.263744253	4.901231148	5.722042918	4.91658294	5.049911434	5.290987264	6.496077965	6.547582753	5.933836775	4.847081241	5.193735309	4.71585309	6.11410349	5.912010976	5.835244342	6.143866382
LMNB2	5.184470432	5.197660988	5.090056285	4.725329175	5.527587165	5.34261698	5.643948625	5.711357941	5.724899538	5.535467821	7.001020911	5.271833698	5.76310453	6.547582529	6.824211853	7.040025544	6.474247227	7.347000683	7.172155827	7.928017987	7.287694764	5.877943497	5.739181556	5.978012313	5.466414097	6.485791275	6.272186391	6.426011787	5.666063101	6.7463262	5.927945391	6.882434336	6.60466611	5.846881326	5.387405919	6.257650692	5.721941464	5.931069541	6.132989378	7.049390438	6.117373179	6.027893675	5.612279417	5.926924378	6.063524654	6.721120373	6.37710341	5.025713207	5.683943357
EIF4EBP1	6.553024478	6.571262394	6.691046884	6.177521788	7.104434712	6.828956455	7.159327503	6.231839046	6.747189139	6.919988032	8.349548487	6.525321257	7.51833793	8.204455433	7.771432642	7.723003613	7.393020821	7.659089884	8.371224182	8.521153544	8.765199364	6.959793028	7.047106491	7.038640379	6.684512203	7.377129627	7.074182508	7.313844949	7.682724661	6.887231964	6.634844466	7.193709384	7.198544878	6.875103812	7.129880383	7.238569297	6.682360631	6.953772793	7.758515116	7.59543364	8.342246021	7.320285787	6.636795466	7.356287062	6.550549076	7.342247359	7.149778024	7.653477447	7.468224889
PCSK1N	5.18337908	6.66408856	6.827141386	4.670881104	5.996754422	7.38987571	6.820441653	5.219751021	5.338655498	5.505612203	4.701375662	5.811552924	4.820353941	4.865630155	5.122669169	4.979622222	4.627143373	4.587494785	5.255281014	4.753529112	4.757494925	4.419838403	5.75659019	6.054732904	4.458025528	5.646204571	6.462303229	5.914712296	6.476122084	5.527361137	5.716359006	6.834361746	5.377791873	5.580433584	5.81185942	4.428727676	6.383150091	5.199651387	5.473539781	4.998522231	5.956940394	5.10279894	5.379093587	5.877263442	5.447103015	4.272832006	6.280954703	4.768516824	5.517795479
MYBL2	4.264504263	4.595529527	4.841464727	4.423160428	4.85030531	4.880026646	4.673829068	4.705300984	4.897995329	4.929362936	5.62395406	4.437217713	4.915886035	5.673574727	5.83434934	6.361932132	4.838446107	6.056352832	5.519015372	7.61211884	6.891808553	4.940850535	5.189249471	5.629597995	5.053707746	5.473399545	5.124532349	5.645910889	5.928808165	4.885937438	4.927570955	5.528961311	5.660227379	4.939951006	5.233395473	5.771510655	4.235814092	4.899088169	4.935991328	5.851155084	6.359388101	5.648820044	4.025213491	5.155336658	4.697850979	6.191506147	4.902047042	4.699985782	5.188912616
CCR1	4.682251647	4.998633071	4.169796384	3.974980934	5.074460088	4.871766791	4.323645233	4.441801155	4.705903571	5.52064548	7.044562494	4.958844086	5.179575582	5.356275627	6.545213326	6.33435877	4.309470002	5.935229564	6.785661467	5.69007034	6.302302527	5.536731074	5.679569301	4.757836036	4.495383067	5.938718936	5.688956287	5.043985422	4.541550649	5.149166215	5.296436393	6.241676775	5.612471667	4.183293332	5.276839943	5.435074294	4.564286825	5.008020015	5.680966753	5.887340708	5.806720178	6.798264544	5.53649158	4.829606463	5.225738993	6.056246293	4.470894375	5.072447106	4.491424201
SPATA7	6.630149682	5.283972765	5.360747354	5.929053871	5.594269686	5.985191761	5.230526731	4.810190772	6.268835282	5.746819633	5.026566395	5.51510503	5.402027913	6.133151029	4.851142334	4.779094096	5.261045867	5.623054557	5.188129156	4.872423179	4.735705649	6.44777281	5.209242065	5.32303739	5.866796701	5.021415284	5.454699713	5.30804161	4.491394349	5.10082483	4.688093002	5.692717249	5.187231712	4.833291035	5.589842491	6.103585289	5.519384204	5.708969768	5.104416328	4.972563687	4.656320548	4.784525099	5.425185512	5.989214321	5.215499728	4.830439413	5.261082397	6.306913836	6.400273444
KIZ	7.609798508	7.091485832	6.575490556	6.753353716	6.404228263	6.587321147	6.881670688	6.346459281	7.701110153	6.59039788	6.266809429	6.98748855	6.928211631	6.487485469	5.958964433	6.006576301	6.690480127	6.027189828	5.42333354	6.014091886	5.306589671	7.171177121	6.796493751	6.267788648	6.575445586	6.256786434	6.425599012	6.574388006	5.41689741	6.180490356	6.757087792	5.595343985	6.105365233	7.414293377	7.00900268	5.992038554	7.334820835	6.556871	6.418231214	6.425273961	6.023137678	5.586979097	6.382793034	7.262686127	6.382793034	6.181925106	7.060846104	7.148246339	6.958107183
TSPAN2	5.494738737	4.105522076	4.416966933	3.982001947	4.541111609	4.819839998	4.763570821	4.814411982	4.3661989	4.953586157	2.746893178	4.750866316	3.717122994	4.205013619	4.979505563	4.233971201	3.789808509	4.124750442	3.572851622	3.353996584	3.963235111	5.528673877	3.881305435	4.023364351	3.788617029	4.507554633	4.709390479	4.453605727	3.760696816	4.111793023	4.165133	4.37821527	5.300288286	3.621965735	4.504453643	4.439738034	4.058562135	5.053167407	3.422867124	3.8966769	3.053187195	3.997450259	4.752369772	3.774211102	4.439847313	4.256567104	4.285281871	4.734076038	4.273277107
GPRASP1	8.125596506	7.957403069	7.58941546	8.055061329	7.740168022	7.575835101	7.54933234	7.488461743	7.956735242	7.704726068	5.605869275	7.865670636	7.034326553	6.133432872	7.074077291	6.353127457	6.789837371	6.77378631	5.152777517	5.642160127	5.625821763	7.83529829	7.62599879	7.01390781	7.603253831	7.100167379	6.894013129	6.916715344	6.405002504	6.766283007	6.887093522	6.417808845	7.023792379	7.241577282	7.741507498	7.43481045	7.283833379	6.651071056	6.213271885	6.396591369	5.539957984	5.749479512	7.625533665	6.934855492	7.497500477	6.438425592	7.829030766	7.706261241	7.770766437
CXCL11	2.494232911	2.493974905	2.503468321	2.4892182	2.490420108	2.495775085	2.492378606	2.493228509	2.820395207	2.818599995	2.817638182	2.81645508	2.893514108	7.602947021	2.820001655	6.600220623	3.03678089	4.285787282	5.369069389	5.815161456	6.578024536	3.478890499	3.656763802	3.955352538	3.047637464	3.639892472	3.839174071	3.516466132	3.368238547	3.101326807	3.385577325	6.021020889	2.881345268	2.984325876	2.960222962	3.081673945	2.842430731	3.473529619	3.171423579	3.015108164	3.807427495	8.535511707	2.81963524	3.20646043	2.916555003	5.522002456	3.000503542	2.659142881	2.778841373
SCUBE3	5.512382528	4.696287512	5.189386071	4.849514143	5.11787157	5.038352949	4.451661953	5.047767281	4.611544367	5.122969252	4.11030234	5.778876046	3.682820497	3.950205134	4.122885365	3.7317203	4.609390543	4.479719241	3.5834666	3.661510604	3.594055212	5.187746959	4.236227148	5.046705215	4.377394771	5.023228795	3.995245863	3.642809665	4.623931722	4.845235226	3.492629007	4.175454456	5.617418325	4.178421499	4.102986193	4.565705611	4.206460959	3.869941464	3.943441019	4.86030028	4.448568046	4.057475374	6.173632793	5.40246356	4.877955321	4.709636309	4.445520089	4.763020896	4.125997912
ZFPM2	7.355996335	7.257633992	6.427707099	6.47764932	7.363820144	5.676084072	6.601326167	6.00927259	6.299020119	6.031405988	5.202864025	5.556465378	4.483287313	4.393581195	5.839068865	5.612474049	5.056798354	5.392467107	6.191109496	4.98225242	5.040276711	6.875665356	6.521421911	6.196677873	6.113109759	6.714182848	5.610299796	5.961775272	4.473835807	5.8211564	6.710752069	6.760188218	5.305725332	5.134716286	5.927886615	6.225781447	6.576025841	6.060497044	5.896798145	6.616251663	4.945898501	5.093550817	6.746161327	5.112190614	5.434389223	4.85695907	5.825628665	6.550014643	5.992222554
MAP3K14	4.387073532	4.378488274	4.837361435	5.925334065	5.478319725	5.454135076	5.407309021	4.837745583	6.9026599	6.673363672	6.765587194	6.836495776	8.478448521	7.603512038	7.859107339	7.706866906	6.975108647	7.515524228	7.419989474	7.500165182	6.246353918	5.32691521	5.769820505	6.277466661	6.704144161	6.220807034	6.32602261	6.1185385	6.325230047	6.099588838	6.08864873	5.957823751	6.269086596	5.988072764	6.184507157	6.020413859	6.287172237	5.938570606	6.067785237	5.882108662	7.402645785	7.624472306	6.546905331	6.874377897	6.60219919	7.252900563	6.280423824	6.82667219	5.325229827
PIK3C2G	7.418223073	7.320214525	6.687813212	7.606618871	6.134354673	6.228403379	7.358278769	7.550164057	7.102516084	5.154041409	5.794153902	6.402435945	7.169906697	6.976053548	5.721574077	5.770785686	6.463271503	5.526014132	5.159052959	5.728730314	6.153774044	7.104436126	6.918778731	6.358930894	7.199680092	5.98343138	5.872978929	7.177932512	7.333391048	7.277667695	6.87747782	5.822474588	6.765188292	6.992942966	7.170175913	6.954718055	7.280937856	6.782171357	6.433895157	6.534025139	5.086218438	5.669962531	5.030213964	5.295134495	6.372882056	6.251783041	6.791352347	5.448636145	6.879060152
GNA15	6.898860509	7.56614612	7.420154953	7.59927781	7.373073925	7.54558056	7.646163769	7.418404846	7.785030055	7.070348143	8.87815264	7.079199785	8.880485762	8.870523004	8.575292712	8.496272749	8.843395096	8.273340994	9.413959655	9.320202985	8.994598034	7.009727951	8.176553619	7.958252207	8.28175473	8.089029905	8.381433479	7.953090049	8.116905629	8.087206965	8.28257894	8.074863156	8.120199232	7.959597083	8.152297579	8.294106932	7.818781031	8.154590367	8.84888948	8.421073688	9.210250711	8.805383859	7.61729661	7.279978886	7.872496582	8.068843689	7.314407353	7.681406921	7.558338247
OMD	8.017547429	7.734651435	8.021399059	7.307796657	7.504007199	7.681644604	7.437741603	6.931908743	6.240738632	5.955247776	5.321742674	4.764948668	3.766698994	5.148308557	6.01735444	5.846695026	6.165399933	5.548959289	6.364109056	5.846190298	4.961994166	7.591678699	7.130015506	7.383272633	6.5779524	6.96663236	6.882515872	6.803596425	6.201585442	6.173114021	7.086530953	6.697364728	6.803596425	5.901831807	7.638521455	7.22956193	6.799152679	7.100818305	6.810273946	6.434892583	5.344339588	3.796184989	4.896306182	5.477949088	6.756435071	5.869265684	6.144666829	6.840988273	6.347490289
IGFBP3	9.527852935	9.470468231	8.527984581	8.869360549	9.033934331	8.588845277	9.194574327	7.915982222	8.816282603	8.681436246	7.879290554	8.497195169	10.0992289	9.520472836	10.45131043	10.22370381	9.919836157	9.076251395	10.11420121	10.53833467	8.968123318	9.714801291	9.666738047	8.490986539	8.859220813	9.040896258	8.500277733	9.166390424	8.255157423	7.820753644	8.216583459	9.240102498	8.467377	8.730573352	8.796522333	8.740712655	9.533412363	11.22280209	9.248475776	9.911673502	11.15318393	9.38631359	8.330998364	9.021521665	9.803733118	10.02763602	8.191637906	9.79101304	9.523782213
CTSC	7.713017091	8.110790437	7.962729503	8.129283342	8.189019846	7.648967145	7.798730577	8.28168198	7.455123277	8.618758911	9.436861261	7.760430593	8.968415358	9.47300958	8.813857136	9.430263961	8.482486585	8.577007852	9.566622271	10.69785183	8.167196778	8.171021716	8.585406931	8.54134742	8.634202827	8.836374429	8.06906215	8.340794833	8.199301191	8.793254243	8.458191285	8.835302477	8.228618346	8.449345994	8.206107119	8.681897646	7.767929212	8.380463417	8.652042173	9.266765294	9.272560158	9.596838783	7.791723264	7.644792493	8.301706304	9.32074854	8.359986006	8.543644131	8.092106247
UBE2S	4.621845143	5.646978651	5.891320342	6.95901263	5.960504748	5.94989414	5.970354499	6.140030793	6.101169026	6.72606885	6.92316229	6.282977155	6.634363738	7.300150755	6.982284734	7.278850235	6.714609617	7.920527101	7.367877767	7.914204236	7.290578101	5.132413399	5.812486227	5.94675952	7.171280892	6.173107701	6.179541306	5.87021972	7.380984945	6.451142548	6.60632014	5.980078909	5.990124769	5.948128517	6.02561384	6.090816843	6.647999857	6.348871847	6.730188403	7.347788085	8.182147234	7.007849547	6.925278278	7.345281689	6.777273493	7.574895209	6.547511014	5.945019572	6.40449269
NDNF	6.574019933	6.592300848	5.563074585	5.312569299	6.232648422	6.070401255	6.522242631	5.710405793	5.427286784	5.518368709	3.691489616	6.571097731	5.134083948	4.437211628	5.887740826	4.610813721	4.790103388	5.180850878	4.833700925	4.299976209	4.460375145	6.081004011	6.054847322	4.983599581	4.828124841	5.730289041	5.384653692	5.753206786	6.212879595	5.215707477	5.552361658	5.797289768	4.991356803	5.850179358	6.535179481	4.779781124	5.23246882	4.45732449	4.968153697	5.366956838	4.308357993	4.973122057	4.969525512	5.061124968	6.19196779	5.206186256	6.432201187	6.622990393	5.863076608
MFAP5	10.06536391	9.7742195	9.798451081	9.043661457	10.11452485	10.26912048	9.413092974	9.791047758	9.310528054	9.127445872	9.143948648	7.887115318	4.677260999	7.581575311	8.797171774	8.719850798	9.253846047	9.177138361	9.631005696	8.952725912	8.843262474	9.920661776	9.327446536	9.367069396	7.897130269	10.18780961	10.40383522	8.742573655	7.97870946	9.413795759	10.04803118	9.639428228	9.278817272	7.327833404	9.578342311	9.657638872	9.235379571	10.03888023	10.28191954	9.882446135	7.830582753	6.670389036	8.575554059	9.346517581	9.506976671	7.470238051	9.017239058	10.21959881	8.960367413
SPTLC3	7.251737502	7.10434257	7.148496286	6.942692367	6.610465318	7.307384781	7.468734992	6.736622478	5.209745212	6.352320064	6.01841054	6.113521261	5.733645586	6.022923622	4.866077809	4.700390506	5.525431671	5.674775757	5.588042584	5.84917052	6.155660035	6.606664389	6.3289182	6.503811892	6.295101378	6.061582422	6.67098631	6.928141669	6.226633915	5.97949685	6.754626576	6.601690444	6.017943596	6.945871869	5.940613562	5.900979802	5.717700846	5.857940574	6.327144165	6.453948763	5.43261323	6.356690379	6.13954856	5.93296485	6.980516302	5.25530419	5.721843828	6.257628139	7.088503885
VSNL1	6.787648592	6.795432222	7.553745767	7.095972036	7.055889733	6.856250149	7.472467581	7.236156946	7.136221922	7.99135757	8.745447383	8.236225925	8.419655874	9.066959	8.183624633	8.558662139	8.340884032	8.442981975	8.533569434	9.617669946	8.569449165	7.264398644	7.370044521	8.146098221	7.545812276	7.350735635	7.095709435	7.945581581	8.28541257	7.711448786	7.931879619	7.272999411	7.018001791	8.319478702	7.857492353	7.277793084	7.170171795	8.195415561	7.995278313	8.022338115	8.195415561	8.756419108	8.372903171	7.677488227	8.595176101	8.997906363	8.331688129	7.933667762	7.533192934
ST8SIA4	3.544512646	3.730515999	3.256380543	3.611568052	3.846916237	3.548994721	4.279139429	3.449429464	3.335688766	3.766999345	5.103351959	3.506703177	4.272126537	4.818341274	4.334819216	4.812150389	3.63264828	3.648830841	4.645265518	5.832252129	4.45352992	4.014223299	4.172091112	3.609467382	4.166799986	4.353264329	3.879161469	4.861594682	3.701306874	3.867862438	4.737564454	4.429269784	3.623370899	3.711402917	3.860517047	4.488387454	3.133000339	3.525001488	4.25398747	4.470147947	4.567414917	5.303931119	3.774999028	3.208119615	3.549059688	5.18190528	3.723460323	4.226038455	3.907621831
OLFML3	9.912643317	9.949490356	10.0124242	9.83451644	10.19582381	10.51395374	9.875136364	10.3103929	9.758605468	9.36187664	9.251689531	8.405571946	6.973972057	8.321993736	9.047850316	9.242329958	9.047850316	9.417271062	9.155538761	8.369370674	8.935763961	9.581799155	9.570326688	9.833892803	9.361126644	9.95540731	10.27928551	9.509007542	8.682494094	10.10703354	9.105872664	9.896295516	10.02823829	8.998870737	10.27532862	9.831163926	9.645640075	9.273676073	10.3225355	9.669200514	9.407986574	8.076749045	8.888396719	10.24610272	8.93803622	9.225831098	8.806679986	8.96931662	8.936525547
LIPG	3.626979362	3.615002291	3.632871832	5.91086697	3.612214938	3.611545496	4.07253468	3.609358632	3.732761901	3.741855577	4.031465831	3.742266196	4.240547854	3.760924928	3.772760019	3.732761901	3.758858189	4.843918755	6.71356228	6.795065215	6.141251525	4.107048767	3.643399196	4.210446342	6.469861232	3.392125403	3.456826799	4.94709233	4.839889211	3.868145553	3.784304169	4.247414904	4.298454119	5.529517062	3.748255918	3.495250069	5.028792342	3.569386362	3.998901375	4.163638794	3.883717512	5.619208793	4.955966626	4.56625472	3.530064347	5.103616708	4.837772908	3.720749083	5.459765692
PEX13	4.466794345	3.928433619	4.710449169	4.833517159	4.732610053	4.513834715	5.350524589	5.07617228	4.197504962	3.80310311	6.167131617	4.525146969	5.117210789	5.669785757	4.54532298	4.924797115	5.361494673	5.056052596	6.064031621	6.196786316	4.713078017	4.981861975	4.446600256	5.034119187	5.122864479	4.972345267	4.463121184	5.48848958	5.994932321	5.18887426	5.777202379	4.832425385	5.055277675	5.286438982	5.455977917	4.737528768	4.515164052	5.171595566	4.379145168	4.979013227	4.48797954	4.945170148	4.519902921	3.477843133	4.912200417	4.995129094	5.310353095	5.040818982	5.069939687
LIF	5.642076586	5.653059515	6.249947274	5.112564879	5.631680857	5.082208897	5.300040296	6.514769594	5.572353191	4.601930532	4.787496581	6.665360842	5.695983681	4.662976024	5.270085976	5.464470164	4.524727616	4.86038899	5.000531629	5.234216764	5.240063704	5.467240505	5.818955871	6.803345996	5.467740481	5.964894027	5.280349287	5.980446035	4.848389755	6.734931522	5.718723446	4.710700553	6.803008151	5.818955871	5.818955871	6.294455563	5.544816784	5.308784139	4.628090521	4.865907562	4.285414144	4.605534757	5.30586055	5.292762572	4.868028527	4.950732732	5.387313271	4.887349257	4.865907562
CYP7B1	3.687973233	3.681368442	3.871860342	3.524949281	3.523271708	3.839749008	3.803299917	3.542318066	3.636818699	3.961617035	6.024580118	3.712827017	5.434142615	5.593663913	4.891821928	5.35497897	4.708800779	4.270935474	5.579220826	6.057194003	4.727418929	4.56390324	4.306272709	4.948897126	4.406240324	4.163050393	4.706814072	4.551493953	4.877086043	4.093250205	4.481040597	5.444711418	3.544408993	4.300114848	5.386375158	4.47576026	3.845751973	4.209375087	4.653519952	4.653152067	3.77660522	5.697506361	4.151187249	3.585603195	3.701679706	4.57137003	4.233993317	5.153115865	3.905608014
PLAU	6.444839668	6.05268777	6.175497248	6.207176511	6.340492749	6.428222749	7.076838056	5.672964823	5.967688865	5.694285037	7.199514697	5.912209906	7.233095766	7.616212875	6.676640321	6.891315749	7.830466279	7.163788599	8.712818066	7.235868687	7.626584256	6.970238331	6.464680026	6.532175287	6.566509109	6.548236744	6.884414556	7.510886752	6.421503541	5.908784883	6.784267857	6.325536254	6.811916826	6.7779482	6.17345467	6.489547708	6.29913901	7.341170719	7.155806398	6.824410212	7.882538496	8.458026457	7.148574497	7.553732608	6.33853899	6.418840716	6.407906292	5.885951909	5.977930161
ISG20	4.664868579	4.652684186	4.9644301	4.93438927	4.95876937	4.970970961	4.981194383	4.930100753	4.755227699	5.280450449	6.208983527	4.763685928	5.23336958	6.407188661	5.792578385	6.210607249	5.874448692	4.999906874	6.494217948	7.01615351	6.888424368	5.017869956	5.028912244	5.055345085	5.488920841	5.273342569	5.268992556	5.612629836	6.152613553	5.43581586	4.887062144	5.828839311	4.998620088	5.988674485	5.848497824	5.728127191	5.162096916	5.218448111	5.628257977	5.139470444	6.48929542	6.696825485	5.44588453	5.092230977	5.772110037	6.42531825	5.087151477	5.271820082	5.251976175
LPCAT1	7.507379871	7.583400934	7.48004179	7.03967766	7.637650727	7.47339313	7.438543087	7.647731599	7.402008965	7.768368086	7.946995592	8.025585165	9.140410376	8.004768826	9.221027821	8.670675061	8.886901212	8.758424529	8.252169591	8.567047506	7.927156723	7.948484484	8.165082649	7.966724934	7.444971996	7.875606928	7.994893069	7.405182017	7.299496024	7.988808563	7.48063219	7.919231939	7.999840361	7.411926646	7.475987491	8.043304604	7.931949704	8.784101257	8.504598261	8.447072594	8.13791349	8.696175663	8.800964228	7.97940798	8.436110191	8.682833141	7.825492627	7.6153124	7.353333515
PUS1	4.411171985	5.09888211	5.590109796	5.683839219	5.270878886	6.405354157	6.304653663	5.560378203	6.396891669	6.197182723	5.553346388	7.332863491	6.951070585	6.773399519	7.019724635	6.636487754	6.372997045	7.121820029	6.174816408	6.246763053	6.373948081	5.364630131	6.047673713	6.113042379	6.282397001	6.194014128	6.598561898	6.647759111	6.739501357	6.368163944	6.635335481	6.24626326	6.013568086	6.295910924	7.051145429	6.486570331	5.709754825	5.762233005	5.489775273	5.417667085	5.555897383	6.09800372	6.060922088	5.562663292	6.195481382	5.316931379	6.293474422	6.067385393	6.210489447
SMAD5-AS1	5.797452296	4.971508823	4.880483998	6.431452462	4.972811107	5.137037736	6.035947225	5.123035814	5.656736176	4.808481534	5.153049457	5.108935366	8.863552518	6.666742418	5.233925691	5.156285384	6.959131039	6.514510406	5.205816137	6.523674956	5.193141182	6.045310323	5.290713814	4.929621187	6.749324815	4.97432979	5.345919211	6.363497087	6.387254883	5.506157526	5.89038975	5.518433174	5.486538711	6.739005669	4.982263565	5.69461901	6.67208211	7.681618442	5.497101468	5.709240572	7.885681569	5.910175453	4.462050901	5.927422788	3.717747525	5.553453435	4.035353569	5.302667376	5.726335153
GNRH1	5.237666972	5.325944202	5.114404404	4.767242634	3.952813704	4.944810706	4.797484368	4.170680549	5.428821962	4.89990779	3.77168162	5.590739548	5.576392345	4.232458544	4.511976049	4.569664515	4.777957141	4.585017776	4.276292759	4.02372442	3.645761262	5.258676045	4.953917583	5.519601485	4.622917904	4.296354881	5.059172381	4.746048933	3.004507445	4.040729235	4.252726201	4.112888541	4.341568359	5.257470084	4.900470475	4.662484548	4.492818819	4.802106055	4.304990035	4.144696584	4.082387568	4.899283429	5.199054328	5.022761271	4.633399498	4.216463939	4.433662863	5.061667601	5.241706148
MVP	6.841316388	7.858037263	7.97446583	7.739031451	8.052936815	8.254552086	7.487514538	7.945124051	8.926057969	9.001840453	9.000933427	8.580846479	9.861789631	9.235646748	9.658902848	9.600612529	9.555193067	9.454585239	9.020191638	8.999024912	8.886893779	7.514817114	8.399642162	8.430249787	8.237753171	8.53732289	8.775115588	8.051389478	8.197109771	8.347154311	8.126189245	8.40955607	8.50689186	7.976114053	8.520712541	8.534826193	8.780323059	8.941751714	8.992666416	8.439719527	9.946765881	9.247317319	8.621078623	9.326189355	7.929321514	9.289306725	8.894357114	8.433350747	8.000700386
TPBG	7.880975706	7.420896437	7.319627274	7.236154535	6.804105886	7.073742212	7.273965579	7.390037089	7.304653588	7.918100168	8.413178916	7.381530875	8.768959345	8.623472984	8.173568893	8.469041976	8.157627479	7.791681157	8.534071043	8.6984919	8.803121041	8.385594678	7.814398959	7.741721749	7.64776589	7.313306661	7.543620761	7.533530465	7.118442519	7.807339866	7.620255563	7.415357803	7.329971333	8.2134419	7.340660597	7.968987969	7.543868248	8.204913175	8.129103903	8.465515497	7.263283416	8.556512612	7.531438662	7.261556193	7.643584206	8.092499564	7.572757836	8.373419112	7.979335273
ABCA6	7.589921465	7.334374522	6.527686755	7.144482518	7.33375851	7.010407639	7.107828575	7.160839982	6.969664348	7.101082302	6.477632327	6.222450485	5.129952328	4.670084885	5.012237855	6.235949676	5.797515297	6.045328516	6.194803611	6.021612029	5.154418367	7.372718092	6.857164892	6.014375538	6.638709264	6.90457816	6.361037487	6.677486292	5.52090221	6.612479037	6.58007093	6.36953476	5.995557429	6.036882503	7.232495578	6.99252272	6.788081242	6.141877305	6.368899059	6.863186679	6.784102116	5.564968248	4.856229223	6.436283604	5.926396577	5.573473026	6.297786418	7.125932421	7.04283932
SERPINA5	6.766432423	5.617373548	5.853123457	6.413977547	6.988921845	6.360506936	6.066740821	6.242949565	6.125501182	6.553468897	4.330627432	4.618417164	3.872204231	4.342542808	6.358979363	4.367446189	5.272388518	4.409647777	4.371006072	4.217088322	4.371899631	5.997938422	5.043004881	5.216526657	5.783665569	6.151477545	5.699124401	5.673522623	5.360916391	5.350642101	5.107429905	6.040503108	5.948469953	4.455095782	6.45770724	5.936226065	6.692703994	6.850153126	5.473347585	4.687729765	5.384236286	3.663762868	4.521840164	5.454171166	5.473347585	5.40844976	5.691766578	5.950075054	5.716977654
FAM189A2	8.393877594	8.418866186	8.149624603	8.072582101	8.707459506	8.53358866	8.353130798	8.300206012	8.762532867	9.209452371	6.829135294	9.310893661	7.97762572	7.062621373	8.906306781	7.699791103	7.304167656	7.874503774	7.152192131	6.04887491	6.790558534	7.885869848	7.917175688	7.515882124	7.462343382	8.447760371	8.159154766	7.677606696	8.13804098	7.69548355	7.450266543	7.995012851	7.778549701	7.914607785	8.23962048	7.570108235	8.053058394	7.40398604	6.987311102	6.953336057	6.948245649	6.959815702	8.583807432	8.659914411	8.421402579	7.530369201	9.027931962	8.924088216	9.435389853
IL26	2.124762586	2.124762586	2.124762586	2.124762586	2.124762586	2.124762586	2.124762586	2.124762586	2.335252517	2.335252517	2.830293018	2.335252517	5.671277851	3.127884596	2.54395602	2.409100326	5.424828099	2.623291614	5.405964718	6.520410197	2.335252517	3.130013437	3.045092629	3.130013437	3.32827095	3.182625299	3.119003768	3.176334662	3.276872637	3.198413617	3.171102661	3.301067592	3.279339699	3.159891692	3.273474668	3.105581275	2.68508866	2.542977944	2.774200701	4.996941058	2.68508866	3.180417721	2.371734853	1.960664242	1.818156786	3.429110459	2.543851034	3.183330473	2.052706793
GBAP1	7.937254306	7.7527113	6.96673957	7.090032125	7.005822087	7.768725041	8.183679637	7.326580974	7.640151291	8.106112087	9.721023597	8.180398069	9.485501344	9.279151577	8.017912722	9.59063179	9.506350626	8.294608905	8.544036744	9.776826712	8.897880575	8.534479352	8.518952258	7.854439146	7.931839694	7.84735119	8.691413724	8.825146608	8.79925573	7.946228944	8.237810944	8.363968417	8.229447926	8.92773979	8.56045959	8.640502119	7.931097764	7.873119291	8.185146605	8.168257802	8.938459169	8.524519674	7.277151782	7.883330123	7.931097764	8.091621433	8.195109283	8.507617854	8.33833147
RNF128	8.252730108	8.337367692	8.137380932	8.594776499	7.650376154	8.020751068	8.541902605	8.254809715	7.3378451	8.35302658	7.179499563	8.813018883	6.693441082	6.94705742	7.699480168	6.773856979	6.983655899	8.580341142	6.503965507	5.477312248	7.118938313	7.988230995	8.153275015	7.83105291	8.33653197	7.021860355	7.601294686	8.31076668	8.11045598	7.908376833	8.532178866	8.33267738	7.722005815	8.1308324	8.308010941	7.141412351	8.256557312	6.923148919	6.947019369	6.799080438	6.176001648	6.476290747	7.713609671	6.865100499	7.963264833	6.709766091	8.775970576	8.186741336	8.71338142
TRIP13	6.302779723	5.447144618	5.508517244	4.818528193	5.505858133	4.813679974	6.381868359	5.403783085	5.695517809	5.495938799	6.775632961	5.133782798	5.860314254	6.889360107	6.666144795	6.927132564	5.305906346	7.031865071	6.912050531	7.970033179	7.913615	6.972296064	5.878631428	5.970168168	5.559826428	5.957804479	6.011815571	6.727670181	6.111494224	5.890028237	6.128438639	6.007837217	7.032093821	6.412225947	5.284116641	5.395054874	4.867905161	5.42875459	5.013142144	7.48675353	5.818644073	7.123742456	5.212519386	5.49944066	6.080224768	7.083856133	6.485762747	6.871322312	6.026464701
ANKRD36	5.80161697	5.745672768	5.512622408	5.687318552	5.11184284	5.482163438	5.422952606	4.983291924	5.920453948	5.748157132	3.72766387	5.478137356	5.25098882	4.401815551	4.340490137	4.262562877	5.148961458	4.948195412	4.142939345	4.532455982	4.681134565	5.871506493	5.570889535	5.131835517	5.643394696	4.890314468	5.130659011	5.002193551	5.18797253	4.800011107	4.111604832	5.660541781	5.448367507	5.707830472	6.554104653	5.42379576	3.695282659	5.46858752	4.519094112	5.197205003	4.5258242	4.754634497	5.019993267	5.617635598	4.738779309	4.14808645	5.638282849	4.600397273	4.53739037
CDC7	7.158845751	6.434311167	6.22353739	5.983606046	5.538855759	6.083837649	6.438953577	6.076270857	7.441534962	6.336579967	7.083938345	6.264800229	6.749646231	6.50835052	7.26761872	7.930119032	6.232695543	7.934271349	6.364842707	8.340579793	7.988778507	7.657936572	6.963468601	6.580410073	6.280466384	5.876718565	6.292544172	6.770673697	5.989816685	6.326405784	7.171043992	6.628451902	5.539778582	7.174051344	6.287123494	6.305177956	6.875515089	6.577745663	5.809192139	6.302259283	5.90084458	7.181129123	6.542001044	5.914932877	6.170926002	7.336971634	7.453296035	7.462968362	7.73619564
TNN	6.226486601	6.528887817	6.88082417	6.566241896	6.593850195	6.378572942	6.486190461	6.516475855	6.200125701	6.504529818	3.288688331	6.909250527	5.069993292	5.15041926	5.04842955	5.824258675	4.527134604	6.09494166	4.400297443	5.82720911	4.552067948	5.611206176	5.616533068	6.313340031	6.015717447	6.247431923	5.717916214	5.951521578	5.216134153	6.174687972	5.035114113	4.727045149	4.841417366	8.853429833	5.856012186	5.445920293	6.835992142	5.562087836	5.142840714	4.908741126	5.49494557	5.984449043	5.138679306	5.130596541	6.047765052	5.124019908	6.035493028	5.881742079	6.876167986
MCM10	3.938133804	4.049243168	3.739952595	3.938803996	4.128507848	4.124554415	4.114921115	3.746988955	4.263062992	3.990964258	5.42787564	3.916479406	4.126203938	5.143876356	5.185934128	5.906561891	4.137348657	5.899070738	4.224255851	6.850213329	5.800602401	4.781414644	4.464890195	4.47177467	4.350127496	4.445635577	4.631572391	4.655822306	4.571726864	4.611596052	5.010247995	4.870544934	4.121262323	4.464482685	4.249621317	4.292417232	3.568075075	3.728408203	3.810672764	5.653851661	4.853912196	5.187260378	3.863157923	3.710054196	4.097417062	5.134079329	4.986140404	4.678643681	4.803234062
PLP1	7.859684667	8.242488842	8.313334504	7.580008822	7.854931172	7.826294371	7.711203762	7.741732636	7.92007604	6.194075484	5.928707336	6.528488524	6.858852434	6.550437573	7.848900017	7.318069482	6.498106595	6.862633001	5.867373557	6.39142964	6.381048908	7.744601389	7.919464234	8.097432686	7.153637911	7.527320049	7.396112031	7.257338114	6.156970121	7.433660393	7.857699909	7.852897617	7.096463964	7.355353984	7.225215018	7.013322433	7.515229458	7.902344224	6.893432487	7.476446874	6.003807979	7.221893747	6.398679707	5.847024491	7.501307881	7.212712125	6.567820762	6.439103016	7.211451498
BTN3A2	6.62848566	7.497094809	6.676301593	7.145426328	7.29227034	6.913369281	7.449558828	7.421250725	7.451968927	7.240691141	3.555014225	7.716404609	8.701402098	7.865627722	7.745548988	8.192044233	8.384659415	7.62452211	7.037051095	8.119867394	7.537010006	6.520251481	8.032525461	6.800979548	7.401644443	7.556463445	7.040046114	7.971428	6.456483795	7.752776695	7.519544189	8.172595717	7.13298021	7.355669285	6.858174498	6.636429042	6.536481137	7.377398254	6.96829769	7.02015811	9.473435049	8.598199385	7.141055164	8.07019255	5.600164602	8.837275501	6.975674366	6.36048832	6.07296396
HN1	7.682142569	7.513369725	7.635324615	7.604384669	7.576505256	7.580241178	7.896883463	7.573838072	6.964017388	6.816877576	8.538231844	5.843671342	7.952730916	8.635992029	8.172598568	8.212285614	8.36990267	8.157604828	8.795393253	9.069042467	9.004808633	7.957877961	7.777680672	8.03550501	7.892019378	7.858229622	7.901262135	8.324051001	8.345133447	7.855645593	7.936315225	8.248266365	8.080758967	8.084882122	7.887351298	7.953898902	7.716285347	8.239139439	8.360014014	8.528975688	8.773941998	8.361911442	7.276469621	7.10616482	7.340636592	8.125297098	7.183554457	6.939869331	7.142044388
CCNA2	5.769456258	5.277916455	5.34785276	5.474379765	5.175041709	5.582610222	5.307427695	5.218300544	5.870347664	5.52045149	6.418296065	5.337379469	6.116147599	6.598811035	6.333899001	7.03587745	6.16904056	6.593955354	6.564239542	8.366254885	6.909922001	6.910900568	5.614208091	5.860199112	6.013823032	5.689408836	6.10378458	6.018331646	5.810606033	5.639536999	5.815421545	5.836147105	5.843391883	6.034316969	5.561558234	6.042421692	5.355344954	5.936069439	5.508506692	7.534702409	5.998422232	6.582350564	5.534465976	5.710447297	5.799733853	6.442547283	6.077789664	5.599383424	6.051385275
RCAN2	9.250373864	9.7236613	9.219662908	9.413647429	9.324291663	9.200120646	8.509780362	8.959582653	9.125422673	10.04985726	8.070094241	10.01367146	8.094512247	8.220233871	9.768177134	8.946410493	8.583461042	9.191382037	8.365014066	7.749472727	8.007548891	9.204997715	9.849656516	8.988770849	9.345012331	9.224124809	9.119631501	8.186971321	8.283622633	8.773764397	8.356112909	8.742795809	9.214340887	9.438321133	9.663225314	9.311839161	9.229362667	7.975318239	7.756949942	7.897290758	8.635842389	7.710146722	9.188800897	10.18916008	9.185838767	9.09393264	9.583807656	9.579358801	9.48379333
ZNF112	6.756448866	6.185900825	4.802777978	6.328205088	4.937861298	6.084414924	6.400505007	5.871593736	6.412585575	5.387582164	4.576420246	5.980500105	5.831653677	5.999266087	6.297931007	5.494087266	6.16403974	5.546085922	4.818547074	5.653576566	4.6323108	6.687422421	6.177397596	4.683284659	6.17180783	4.971716842	5.652171647	6.347616009	5.398643594	5.343438452	7.10014905	6.336171242	5.50531643	6.172199463	5.062675192	4.388692612	6.242921483	6.018772835	5.410191204	5.392341468	4.674502595	5.156604422	5.339063863	5.031964355	6.34348835	6.260618915	5.667112501	5.977202975	6.378395835
ZNF557	4.816674372	3.838427621	2.930930726	4.234180054	3.72387078	3.950878874	4.053187935	4.03506796	3.606265021	3.305629452	4.164350455	3.475089777	4.4772313	4.184467131	3.606265021	3.922992761	4.484667472	4.775815568	3.989011052	4.880749879	3.788199756	4.834595988	4.052031246	3.449124426	4.404291694	3.278254258	4.121832218	4.44494225	3.745791598	3.709263317	4.748853131	3.862913011	3.93186429	3.591656431	4.591440009	3.318649321	3.537177926	3.872180024	3.634699385	3.713716401	4.515788141	4.670860669	4.284699086	3.857060995	4.164017686	3.855530635	4.232628701	3.007128378	4.188370226
IFI6	4.978540865	4.776553378	5.002841538	4.769822296	4.808094797	4.879061413	5.140081792	4.951651946	5.741272588	7.739480687	6.716871277	5.711244341	6.417567662	8.109334752	5.697253518	9.167345477	7.762678273	6.359344836	5.739688926	6.390694889	5.720141915	5.333268397	5.534176505	5.909964551	5.54752141	6.028680535	6.249894121	6.139705219	7.133530946	6.112173175	5.778228007	5.859405714	6.623063968	5.457696851	5.839749791	6.547011872	5.908448358	5.738085434	5.672701827	4.706190334	5.565459902	6.541232867	5.525382126	6.149036672	5.682938846	7.285713371	5.72433648	5.834858608	5.745408441
SH3TC1	3.448428488	4.0086052	5.286764277	4.4513405	5.217871416	4.862759561	4.095662847	5.058722935	4.01262677	5.958298695	5.406341345	4.975064836	5.597058477	6.525730076	4.838232562	5.650887714	4.929425664	4.803878653	6.357002946	5.027891914	4.946030604	3.958547437	4.769245424	5.092646086	4.874159634	5.210842873	5.160467166	4.851789002	5.907047088	5.32011395	4.451554257	5.374006628	4.917892877	4.754666485	4.862168854	5.71959618	4.935296314	4.366572936	5.23767396	4.493727337	6.157207495	5.489238763	4.926938482	5.488211088	4.302437971	5.394653526	4.955088817	4.676697647	4.074485996
IL12RB2	3.520000244	3.328479849	3.255463389	3.157601003	3.687145305	3.893818992	3.488078203	4.023363495	3.244253791	3.573185352	5.788270375	3.074658748	5.51994644	6.546789494	4.049432373	5.444839929	5.373165244	4.065841663	4.2958914	5.479117302	5.336439233	4.138943756	3.72601815	3.657693307	3.571213761	4.148436791	4.044414811	4.023983318	3.499328354	4.316328375	3.738105763	3.840275793	3.724652663	3.44666397	4.479961691	4.018817822	4.336935891	4.393178735	5.314838526	4.976242252	7.166045067	6.423142734	3.852733532	4.011644448	3.852933454	6.458258199	3.299046882	3.585184909	3.366893821
PET112	6.878848639	6.804574943	6.382814281	6.653994246	6.338588818	6.11514575	7.131240043	6.600103941	6.39868907	6.387383908	9.197957626	6.770328437	8.969150142	8.495700295	7.547032565	7.594938375	8.476039349	7.395614373	8.765777414	9.200072343	7.642251864	7.646356282	7.54356724	7.229865971	7.340215122	7.231040697	7.035781065	7.745101718	8.074999248	7.190123561	7.42651054	7.540319343	7.757223473	7.464681895	7.860496131	7.21352372	6.914952852	7.674387572	7.713138714	7.824865039	8.510174748	6.839043702	6.478872954	7.494558052	6.324761362	7.536489133	7.118379426	6.839043702	6.809740665
CRLF1	5.484031277	5.77594065	6.277229549	5.459875696	6.166911439	6.39681433	5.733285859	6.282820186	7.558680393	6.834084405	6.630772744	6.393916216	5.752207232	7.243942781	7.980021552	7.585883914	7.557967918	7.532632212	7.12803058	7.749024967	7.93227186	5.475700757	6.288260449	6.946354811	5.959017752	6.684929836	7.049562797	6.261488076	6.119104569	7.116625716	6.411099886	6.719048252	6.651856265	5.851714441	6.109059681	7.157743095	6.435557178	6.65901274	6.536048352	7.228435698	7.224109877	6.586108704	6.481056304	6.875279721	6.124648896	6.071874063	6.488074356	7.194240178	7.836042149
USP18	5.84662933	5.625125163	5.483323083	5.337237521	5.514886593	5.163101178	5.415358633	5.279766213	4.972739918	6.156218728	4.335791292	5.61205123	5.389930336	6.409048351	5.43595355	7.011972814	6.918292929	6.255343617	6.109014202	8.687380913	5.585591179	6.125743315	6.16159727	5.589097697	5.80520582	6.095845276	5.190806678	5.533830301	6.637906511	5.911157598	5.779310608	6.567157697	5.872866651	5.498312353	5.99305931	5.622652427	5.354997581	5.250693143	5.713226645	4.780002157	6.964482988	7.075317774	5.992916889	6.069090063	4.274106094	7.883905032	6.019736426	5.261301243	6.088499805
OASL	4.350424939	4.346176924	4.349478758	4.349376562	4.350424939	4.366941324	4.373216989	4.344350364	4.626414025	4.910068847	7.108416973	4.610657369	4.93971237	6.033109583	4.824282011	6.341959378	5.558959746	4.870804325	6.085372706	8.794161695	6.338160996	4.614485558	5.01899951	4.923930763	4.740468558	5.213157231	4.956888622	5.73589005	5.398999683	4.599853719	4.663184467	5.616305381	5.200882767	4.74533312	4.589990367	5.216335844	4.442328154	5.165745279	6.03500783	5.574831433	7.498927867	7.020586674	4.919177964	5.52180978	4.371435952	7.509138005	4.357505785	5.133856221	3.701629419
RAD51AP1	6.494067451	5.253835172	5.759165199	5.404885524	4.985211883	5.922417565	5.918941224	5.052720934	6.319422109	6.159965868	6.475214467	5.061096258	5.398074898	6.903338646	6.261888592	7.085641354	5.399177805	6.300096833	6.273770072	8.041946953	7.450683306	7.066790283	5.385197951	6.174462868	5.789817119	5.126414373	6.134872178	5.980718848	6.407731318	5.328939663	6.226345713	6.950349373	5.118705538	6.342047211	4.695849139	5.673565234	5.792547664	5.818333816	5.669869332	7.421557702	5.0028366	6.561254226	5.002291325	5.224215024	5.687735687	6.10497961	5.704462619	7.073602511	7.115674232
NPY1R	8.205764468	8.468679112	7.718090843	7.864245979	8.642971679	8.113267122	7.226079605	7.899700869	7.367414559	9.150444766	7.350170112	9.254288963	6.913464998	7.285162885	7.9333832	7.63141887	7.424953473	7.927668614	7.57271348	5.998229045	7.071046951	8.292364528	8.424032427	7.406078107	7.609623193	8.682460217	7.947920739	6.629782125	7.391903556	7.577908115	7.394202293	7.61146951	7.303300182	7.68645312	8.567536533	8.1629121	7.667891459	7.708604763	7.622646948	8.318729679	5.53468622	7.550750991	9.203957929	7.863982898	8.315926763	7.361640247	8.202141105	8.364153223	8.545442544
MYOC	6.920505725	6.476302812	6.409138617	6.459454686	7.706382187	7.07717298	5.723537318	8.104469836	7.470205436	6.969434274	5.146667808	6.075579275	5.754922703	5.194570758	4.974479791	6.019827652	5.664981638	6.126473339	6.069591474	5.539412334	6.018503748	6.657151413	5.838509888	6.149911817	5.996611102	7.477187722	6.533977214	5.269791132	5.537475095	7.364737156	5.16849578	6.821136723	6.050560091	5.877581372	7.943078709	5.923000937	6.773209548	6.666388627	6.101777404	5.85213384	5.623006379	4.872190723	6.399209171	7.699141395	6.230413551	4.950802911	6.533479683	6.658104039	6.241757847
PSENEN	2.94158295	4.661285047	6.235048184	6.481088391	6.357698345	6.763220533	3.800399786	6.701184514	7.167824718	7.133217866	7.814924916	7.141530887	7.543279024	7.6888305	7.866278225	7.594948136	7.829804829	8.004730776	8.038216932	7.934666845	7.651798074	4.511814762	6.058547191	7.091915859	7.357171335	7.186375224	7.745209834	5.114857205	6.380781029	7.61806219	6.028090067	7.080853095	6.716811451	6.536552831	6.534410763	7.114177941	6.779385862	6.852891853	6.964121535	6.702371069	6.494638708	6.955491117	6.866264461	7.047313093	7.287090578	8.461519206	6.097219706	6.161345092	5.915528431
TK1	5.609937729	5.274251826	4.65284543	5.724272414	5.143366348	5.841140571	5.670851036	5.211459673	6.307257888	6.094957251	7.332798253	5.751388713	6.203569607	7.368868361	7.22341822	7.684373344	6.176440187	6.963706959	6.691871571	8.768600519	7.533882707	5.788438817	5.985593953	5.586544011	6.14769863	5.817624843	6.536436825	6.060245213	7.405909167	5.939733189	6.317585583	6.256986458	6.129849801	6.732380506	5.722939363	5.618975858	5.888954389	5.892121373	6.283038556	7.122972683	8.50461106	6.62759929	5.437985305	7.08500821	5.879365185	7.256087871	6.046540674	5.235376513	6.048726177
MELK	6.204328127	5.751619078	5.8662247	5.970969283	5.402359058	5.789914121	5.91843416	5.387672827	6.455671383	6.699943956	7.494847831	5.731078226	7.028837717	7.739251851	7.508820071	7.742440877	6.830143222	7.399183915	7.433773642	9.03053026	8.173940544	7.298275484	6.590205844	6.657208992	6.512105255	6.210331053	6.650655374	6.712477367	7.32847699	6.139714937	7.005200088	7.377295497	6.676085846	6.65323273	6.818499045	6.12250826	5.751409515	6.075863659	6.224012072	7.844587666	6.292435117	7.34889623	5.900761114	6.526039869	5.850747499	7.236426244	6.811802876	6.202445353	7.008961203
POLI	7.5945319	7.339726518	7.01906636	6.915776823	6.932257597	6.788730637	6.387454187	6.641053495	7.505977129	7.647301992	6.696915733	7.622320233	7.001701237	7.163604177	6.344373925	6.601347635	6.569661706	6.404308479	5.52941364	6.159618047	5.534657642	7.638208133	7.249349573	6.772342845	6.882022909	6.802529376	6.614982725	6.255670827	6.745272199	6.414400469	6.050879172	7.009220819	7.3858275	7.43210037	7.464746271	5.737347941	6.6041077	6.630159134	6.108055246	6.357026939	5.5044994	6.409161829	7.174967752	7.3337649	6.4028277	6.71617582	7.469889984	7.638970547	6.981806256
ZNF23	7.496677106	6.607389008	6.466704777	6.581132161	6.348175585	6.659066717	6.586729355	6.432331593	6.6817497	7.641456047	5.762013951	7.764090664	7.52128346	6.280503882	6.070299816	5.931828943	6.417670266	6.454904272	5.164697126	5.881229272	6.02539934	7.804358773	6.80401517	6.408871173	6.538627815	6.463968628	6.652828283	6.664644294	6.298368274	5.951419636	6.65437357	6.97490471	6.147024149	6.596480396	7.885809012	6.093619395	5.625100916	5.883526185	5.72505304	5.442841961	5.89503479	6.174652477	6.573547131	7.146490392	6.927451416	6.27919041	6.441159995	6.721145733	6.865950593
KIAA0101	7.05046541	6.723547322	6.608796289	6.44150338	6.271054635	6.796985206	6.554910872	6.476341525	7.634526471	7.069303117	8.345295967	6.594124113	7.332267005	8.243006222	7.533701141	8.660631729	7.305111578	7.451554578	7.543007545	8.482663567	8.244964599	7.541311858	6.982382209	6.781589253	6.954332349	6.572373508	7.10264432	6.94840795	7.570358135	6.947811702	7.188822604	7.252787266	7.157077128	7.281020924	6.249267404	6.93149146	6.933461078	6.970845267	6.960204741	8.5348067	7.55902141	7.736473911	6.463478044	7.200875323	7.094084565	8.502386625	7.675206272	6.945921118	7.172533032
CDC25B	8.338342568	8.106315925	7.937402321	7.756853221	8.167781499	7.996869173	8.238595399	8.166250872	9.108036562	9.601329193	9.73685617	9.153222034	10.16804787	9.97724288	9.484020897	10.04465357	9.346899592	9.822154935	9.28675366	10.14040368	9.920789389	8.704307079	8.840627777	8.60079017	8.46250403	8.750879525	8.721025809	8.710904808	8.388460133	8.890685167	8.497287089	8.777608744	8.536698127	8.742995129	8.577668099	8.98757308	8.521985989	8.738951942	9.070192065	9.514532539	10.19757668	9.559221028	8.277044104	9.623228991	8.611712128	9.770763943	9.66073758	9.222644546	8.859652176
ASPA	6.746346041	6.951954984	6.085937156	6.407247861	6.862008139	4.861064633	6.253832711	6.840205799	6.164270762	6.539521268	5.669611935	7.121377087	6.570857106	4.610246564	5.964885929	4.910309027	5.962404282	6.378720612	5.714658865	4.469438008	5.691448859	6.840153541	6.587856838	5.723836886	6.34784615	6.824887978	4.830108496	6.068778381	5.634475908	6.767354365	5.824890773	6.409333721	6.623767507	6.197011254	5.13049349	6.844109129	6.256536834	5.857276245	6.128980444	6.3440291	5.646492221	5.721734911	5.310985516	5.428805339	6.294040913	4.175784983	6.329688107	6.443789378	6.750204344
SPAG5	4.726451835	4.685563982	5.084824673	4.823823563	4.642550195	5.107290726	5.051648494	4.870515709	5.559435943	5.326178262	5.819966339	5.288258471	6.381465074	5.842518654	5.725067139	6.540608128	5.137258307	6.453868577	5.569761807	8.088939034	6.566185425	5.977119821	5.17793728	5.474612494	5.525856174	5.273880129	5.702329633	5.662429988	5.548207032	5.066263109	6.055516217	5.453480982	6.162183616	5.385439127	4.97793486	4.922778781	4.331186276	4.597459611	4.890343729	5.76189496	6.283557293	5.682419271	4.958474658	6.158269781	5.161386769	6.134396219	5.702438313	5.376673577	5.307605348
NYNRIN	7.406341434	7.011097944	7.639651583	6.444140519	7.258805213	6.347902786	8.438165493	8.0797428	7.134989575	6.196963468	6.148841823	5.894776103	5.808600475	6.361752081	6.462793057	6.764331734	6.294315199	6.290789016	5.987551768	6.277826275	6.688628984	6.903621796	6.942956648	6.980355149	6.181245692	6.833965486	6.348043773	7.450836926	6.149356135	7.458010769	7.047068437	6.939770337	6.746986989	6.808459722	6.094832862	6.766487693	7.036672448	6.488681506	7.124396409	7.288045842	6.298871312	5.802524561	6.323079092	6.663159217	6.810448868	7.011529761	7.034209061	6.990628493	6.864355927
ENDOG	6.230967778	5.772372301	6.223461988	5.636038382	6.888737753	5.874437849	6.769719865	5.015872647	6.396629304	6.624515126	7.05279304	7.223859782	7.126260349	7.433002199	7.162484902	7.852636627	7.518067046	7.775003976	7.218602606	7.565776505	8.239427738	7.012080096	6.435438819	6.706566689	6.613697722	7.282858648	6.455952648	7.407228549	7.425546315	6.475317498	7.479148629	7.313656342	6.774303101	6.880428971	6.490151244	7.692967377	6.271603246	6.134347616	6.708036435	6.624778419	6.47355002	6.458035156	6.803311006	5.952305594	7.002502094	5.761697699	7.576509942	6.989118415	6.921300543
SSPN	7.43454021	7.203648786	6.609189599	6.877348298	7.450151657	7.043965359	6.308878931	6.862736714	6.957194179	6.431836002	5.257915699	6.890469006	5.714581107	5.554415026	6.795007703	6.024213978	5.899486738	5.973426723	5.034318286	4.52926047	4.702034742	7.043845974	6.48349412	5.861076968	6.176297024	6.795746725	6.381846831	5.553572497	5.518352274	6.224240471	6.071176141	6.543197336	6.301605524	5.850113691	6.462941571	6.539933732	6.575264342	6.365327368	6.538563049	6.636188581	4.91911589	5.597081641	7.108158498	6.643357843	6.77223158	5.927738562	6.468314303	6.643357843	6.709294332
RAB23	6.866534305	5.861868179	5.938285516	5.169797867	6.724428595	6.961180539	6.239083972	6.988180479	5.239635164	5.906953393	5.492052098	7.10529069	5.334983933	5.570506459	5.618144114	5.330501691	6.024252193	5.965561999	5.923491577	5.388340541	5.612604539	6.907815179	5.761048288	6.005471382	5.17894635	6.316812249	6.680049993	6.078315414	5.380340637	6.492863673	6.11316598	5.871183396	6.773105805	5.25643099	6.49518373	6.26926116	6.144897663	6.53591667	5.727569763	6.004702343	4.301937606	5.499327493	7.519032943	5.24765015	6.115284758	5.813162834	6.053375657	6.002609806	5.727238806
NUDT2	6.874612318	6.801982662	6.813143293	5.671311614	6.951022346	5.623156383	7.015063138	6.859861382	6.170135459	6.236099786	7.445881343	6.963371682	7.064136548	6.641769426	6.144783002	7.122333929	6.61318343	6.923277474	7.672522055	7.532360989	6.554406738	6.86378682	6.925112477	6.680903459	6.101175121	6.849600649	5.981286842	6.714186544	7.972567448	7.120428055	6.201256079	7.245557521	7.45721252	6.639911442	6.670884384	7.453771122	6.701116333	6.426895535	7.32156413	7.023716676	7.570435541	6.590356035	6.260585679	7.302362564	6.706668057	6.27106426	6.887822244	6.530541418	5.662698731
NBEA	6.176602686	6.553848624	6.406771655	6.027747271	6.06749502	5.64672009	5.688002147	5.816225727	5.790640349	6.881857207	5.230513612	7.628064931	5.131611885	5.496100228	6.269564402	5.371890575	5.52729785	6.042086383	5.430912446	4.522106084	5.205323374	6.186428294	6.595889385	6.0605765	5.91426405	6.198975886	5.488175463	5.274686632	5.224898883	5.81013428	4.999456896	6.229222283	6.661405528	6.23595261	6.376640191	5.215307991	5.955011803	5.292598083	5.354247752	5.420748055	4.058871458	4.796854058	6.550001744	5.431695197	6.459768519	5.531473268	6.647928721	6.633532992	6.83868265
CLEC7A	4.462093892	4.27109207	5.364872212	4.938742452	4.913363831	5.18685079	5.024491059	4.897407959	5.120203497	4.950208233	6.275130892	3.804492317	5.311150329	6.01485123	4.744327791	5.996264676	5.84587188	4.274466519	6.14981165	6.124289591	5.814293095	4.821478114	4.640302126	5.695578859	5.309573323	5.271394935	5.435444026	5.34128962	5.043683687	5.140931646	5.19985744	5.429012868	5.064259653	5.292298483	4.999086611	4.821478114	5.034511232	4.775548814	5.583712194	5.688911855	6.155408209	6.036698503	4.32527464	4.767788362	4.224872755	6.302039152	4.47499044	5.447499537	4.703363943
FBXO5	5.477039599	5.10833148	4.534988751	4.876775584	4.420711311	4.661948784	5.326284446	4.563502035	4.49325558	4.512070709	4.992836816	4.287693108	4.746357758	5.614933589	5.550021954	5.8797081	4.90021897	5.679762883	5.459725589	7.461314691	6.164049726	6.221422572	5.29283222	4.6198233	5.116774249	4.747453382	5.019026308	5.8716481	4.549243542	4.88059674	6.134585685	5.866434022	4.78557651	5.827623246	3.825514277	4.322017082	4.699862436	5.747000915	5.176311342	6.724901729	5.081159447	6.087507026	5.414151499	4.534577694	5.486169234	4.827497379	4.535598878	5.144881433	4.434929244
ID4	8.279488644	8.093022614	8.572280984	8.074026729	8.504686911	8.359927653	7.922347438	8.42977264	7.794277349	8.240335961	6.816775114	8.458770022	6.565249846	6.820948653	7.77261731	7.299761834	6.769346086	7.28220144	7.312599354	6.383668233	7.332707837	7.843638725	7.717144131	8.209115463	7.666613857	8.064820511	7.976721944	7.518411175	7.622217126	8.020863936	7.655562277	8.098440376	7.834391517	7.700452888	7.779139403	8.191043833	7.689694864	7.203410053	7.430428742	7.578517255	6.551542424	6.961434187	8.32982659	7.676140711	8.276921158	7.658461803	7.907441155	7.946243191	8.320730383
NUAK1	9.861207071	9.650286416	9.445103147	8.944830342	9.171887607	9.242607156	9.349122318	9.219670247	9.698314023	9.566348388	8.264670037	9.757132743	8.782404865	9.341688046	9.430853623	8.691982325	9.284795781	8.70537751	8.685051359	7.343554362	8.607514668	9.992239049	9.693792317	9.368719506	8.799317188	9.082419901	9.102915307	9.42661609	8.068263714	9.36739053	9.608617042	8.895360666	9.006291903	9.793045309	8.765135345	9.685284759	8.835795318	9.029641262	9.192007006	9.320814529	8.488192492	9.186514406	9.726577353	9.451350893	8.643034941	8.459590964	8.938765933	8.785800167	9.188512956
IGFBP4	9.337394452	9.478065703	9.836535552	8.904624438	9.809234838	9.191031644	9.427386983	10.20998678	9.700461248	11.02305543	10.72981347	9.13469267	8.481705673	9.520949926	9.411187998	10.29669742	9.818410004	10.25924224	10.20463539	9.378951974	11.00723403	9.223231336	9.621548061	10.22614122	8.810701717	10.10059174	9.204437858	9.713443289	8.656189729	10.6988824	8.916738771	9.292992922	10.10552817	9.336221138	9.67421753	9.632000699	8.997473516	9.219878305	11.12233419	10.59484465	9.919392002	10.06693636	10.21785813	10.28188141	9.73027892	9.604204941	10.46837662	9.802711704	9.246610191
RAB15	5.349717856	4.909900342	5.408879023	6.113701149	4.88226614	4.980676624	5.430513354	5.307289571	5.942495525	5.997035495	6.594259646	6.413139403	7.738606131	6.274160239	6.560573388	6.437827263	6.471788404	7.137388023	5.244344281	6.988792976	5.411560505	5.889339121	5.589260157	6.027141467	6.647157984	5.191865878	5.026823436	5.983925118	6.733986776	5.718260017	5.714327277	5.361155114	5.907837216	6.499957641	5.323083005	6.351627267	5.93742547	5.677621813	5.475755026	5.2552643	6.558694992	5.692127165	5.572189301	5.466322314	5.913638854	6.1263374	6.957614629	6.219216786	6.556222958
EFHD1	8.30871979	8.252184545	8.101214093	8.237751638	8.704875286	8.081432863	7.69651378	8.118614315	7.87368529	8.380085623	7.251459361	8.888670582	6.776162579	7.289558132	8.499645781	7.30244898	7.336787027	8.097505976	7.460089677	5.54100346	6.29266536	8.124238935	7.785652697	7.614829361	7.751052035	8.23690369	7.60490991	7.116615455	6.992074139	7.735320426	6.699544397	7.410553861	7.727829487	7.665315175	8.245655626	8.224634867	8.147680226	7.549318798	7.256521799	7.500756399	6.888472645	6.295472217	8.507904041	8.915461122	7.926564593	7.467235039	8.6537751	8.497940317	8.494045475
TMEM180	5.327002248	5.858313376	5.331850613	6.342909565	5.933131925	5.443681078	6.123977955	6.437186855	5.654254242	4.678528953	5.908665869	5.655146706	5.944623524	5.960401913	6.082569578	6.038643332	6.821267807	6.119466427	6.741858416	6.467597665	7.370472551	5.341388478	6.106781583	6.018950017	6.448156295	6.062850962	5.468899129	6.414413319	5.356743554	6.484971259	5.69505895	5.402353577	5.967643642	5.787676573	5.437688566	7.213915479	6.442624489	6.602620635	6.403315501	6.594394623	6.464339376	5.960369824	5.425238476	5.700768934	6.143880172	6.836964495	5.930037595	5.27622893	5.872699949
NABP1	5.619555403	5.189858146	4.630510836	4.961124748	4.993223319	4.35592201	4.797858687	5.048968958	4.672589443	5.398930704	7.127033678	5.485630748	6.415539822	5.937895049	5.09285873	5.864168495	5.74225253	6.096811082	5.609809478	8.002732952	5.369549589	6.826653622	5.866191475	5.012943844	5.566816033	5.479024146	4.873295593	5.198822691	5.697576815	5.607240641	5.748937971	5.026682831	5.613667301	5.834024701	4.998588387	6.252491984	4.535252341	5.280502729	5.578558653	5.32199591	5.902281435	6.738145458	6.603798392	5.472137308	5.018798267	5.38566099	5.079761891	5.658275399	4.737878827
SVEP1	6.545985267	4.953731559	5.372098043	4.731687277	6.020210866	5.617849079	5.360321497	5.187400399	5.045741475	4.284218277	4.817882499	4.116830519	3.6206874	3.82389035	4.618443008	4.720473327	4.619947098	4.301172207	5.392992349	4.062575347	5.270653008	5.976017911	4.56787351	5.038102206	4.523658222	5.500664772	5.454522879	4.774927372	4.044698562	5.009557336	4.961245286	5.188689005	4.750915834	4.2981558	4.996510582	5.228528644	5.449909991	5.208018388	6.120425171	6.421466881	4.378830769	4.35627778	4.601549163	4.848071273	4.530206928	4.331064655	4.485496786	4.731629268	4.843044119
LRP4	9.199265276	9.427899628	9.690261273	9.340068474	8.778527257	9.478521326	9.207064637	9.016462991	10.12377049	8.543259291	8.10174266	9.406318145	9.647976426	8.429114691	8.439588845	8.605326963	9.259691151	8.432010209	8.370307366	7.500105545	8.651472423	9.205849631	9.426873396	9.776907009	9.302634342	8.689898835	9.491175757	9.230495909	8.217555474	8.928175134	9.588289122	8.996008544	9.259474821	9.33675809	9.081107876	8.928175134	9.006251652	8.871145481	8.778413883	8.532475464	8.194364684	7.495182728	8.689280341	9.770097041	8.245429525	8.511199447	8.452905408	8.34236113	9.094698995
ITM2A	9.395882896	9.090320835	9.2709143	8.913554373	9.662239898	9.636042191	9.584213598	9.629229299	9.632351129	9.381772972	8.360229065	9.15806357	7.694339486	8.704450347	9.184240941	8.736714422	8.175515952	8.48746737	7.785204235	7.450882128	7.735095074	9.021521222	8.612858904	8.790703581	8.424357651	9.372848304	9.426652134	9.229857901	8.160767795	9.346376081	9.04092887	9.168734106	8.682852875	8.634047422	9.043790693	8.679412424	9.292846217	8.762326351	8.6752736	8.902403966	7.629898949	8.175116482	9.067400846	8.458796849	9.062829401	9.008554256	8.860757837	8.548302133	9.877529286
ABCA11P	7.458460072	7.433890465	5.791441199	6.641717651	6.11908285	6.359623077	6.657856703	6.76123534	6.729498872	6.174561801	5.15498549	6.467962774	5.815214124	5.207708932	5.705502947	4.85912074	5.375863464	5.915943171	4.627877505	4.761080838	5.229016694	7.174600989	6.871574552	4.951290307	6.272399495	5.461572374	5.614960145	6.110531272	5.915073477	6.044841139	6.742610623	5.135422159	5.948331686	6.072868467	6.213244291	5.220868812	5.795221687	5.735869314	5.410776897	5.693241222	5.230266092	6.058732189	6.244803953	5.919371472	6.089618025	4.54376675	6.675869027	6.407759498	6.756836601
MRTO4	6.588503667	4.976047707	4.975587826	5.311816307	4.795973508	5.518552991	5.447511765	5.533798766	7.761186621	6.449217833	7.406999673	6.328715654	6.839490755	7.937803065	7.114341002	7.747965722	7.462814042	6.97726725	7.666016479	7.30164225	8.439739861	6.936604936	5.959938887	6.253462622	6.301266315	6.110977696	6.42877214	6.193548492	8.368772294	6.504629281	6.318623155	6.96973208	6.555950296	6.412290049	6.742274914	6.374290337	5.993544933	6.45430651	6.703274685	6.150038054	7.062301965	6.886764711	6.92497237	6.342047271	6.116753826	5.840612284	6.364497058	6.433438423	6.200498704
CPE	9.606131433	8.715962417	9.419339132	8.590140838	9.394580779	9.274914623	8.319166055	9.223569657	8.0343071	8.357386126	7.596891412	8.365995734	6.404061674	7.823549535	8.141574813	7.771464829	7.69973513	7.51398783	7.924636027	6.385190173	7.707052176	9.117889216	8.177558639	8.9854294	8.089441047	8.899005891	8.795623529	7.846448461	7.578787689	8.830465942	8.031410724	8.610102541	8.651035622	8.097168079	8.484341061	8.517987673	8.274093115	7.916555172	8.602789882	8.546267508	6.542083052	6.966448196	8.761819786	8.748533618	8.46979935	8.009415346	8.315373647	8.527660352	8.508864249
PDZD2	8.349685669	8.382923952	8.081753443	8.153257265	7.930464566	7.8987945	8.614267061	7.613757085	8.190961483	7.239275406	7.535214447	7.96932512	8.058358728	7.260978685	6.817433388	7.249390038	7.780997258	7.51528765	6.19302387	6.252910256	7.406608979	8.148822784	8.072751521	7.736493375	8.022005257	7.747985505	7.645242388	8.402596477	6.588409505	7.23840923	7.87417957	7.24701966	7.069587925	8.313341864	7.617856375	7.612728363	7.451251768	7.624054846	7.286647411	7.908741201	7.279175039	7.272008963	7.900399278	7.779871973	7.101512896	7.154587663	7.538753578	7.467698819	8.369537604
NR1D2	8.016850721	7.481789593	9.24593368	8.346212678	8.457121559	7.425249856	7.586133267	8.122233681	7.999203961	8.653311932	8.706258171	8.298650826	7.642243558	8.837995563	8.737170205	8.818358042	7.117135189	7.31632302	6.805600207	7.323098424	8.373398725	8.234215249	7.774852192	9.543289465	8.52766032	8.760002343	7.740450718	7.755451551	6.235532445	8.235711284	7.712550316	8.537427779	8.348346778	8.423842425	7.667442648	8.314293798	8.363085421	8.229775556	8.87459783	9.689733307	7.533587259	7.590893845	7.499710072	7.384676844	8.182179831	8.139507309	7.770723937	8.302760567	8.536255208
SAC3D1	6.881743769	7.433418308	6.846364847	7.182279728	7.313488645	6.992867005	7.592804451	7.654760528	7.892826966	7.545010293	8.013086031	7.591667562	8.724983767	8.636772633	8.498826236	9.199554268	8.513242765	8.998006591	7.377510685	9.154916314	9.284559807	7.429074001	7.855035093	7.314268115	7.690351685	7.932393086	7.273790009	8.190992583	8.310497838	8.253608862	7.430841405	8.35134172	8.164322502	7.715659372	8.079469678	8.114160819	8.411293138	8.175589049	8.059169693	8.005564846	8.643059004	7.345828273	7.263352292	7.806035777	7.437909801	7.502697192	8.4704642	7.407955301	7.612720877
C7	6.453672593	6.370907264	5.571749336	5.137799109	6.158149712	5.846130983	5.086669531	5.481932605	5.42452054	4.863094682	5.423313148	6.152457649	4.318877707	3.715776886	4.816398812	5.562882003	3.698758394	5.091400671	5.593112404	4.389103314	5.080349924	6.633317231	6.358259847	5.104803182	4.888210952	6.048372464	5.671479906	4.408542839	4.052929765	5.207637587	5.018256855	5.839390049	5.454619595	5.131896135	5.392332361	5.984184973	4.951379784	5.405500771	5.566218876	5.389527845	4.423775085	4.619773183	5.268333798	5.212444984	4.642521421	4.65346419	5.501901117	5.792523654	6.121566769
MFHAS1	6.130272666	6.840866608	7.419098939	7.030629938	7.023498751	7.764756611	6.696468249	6.926212385	6.731106835	6.983096722	7.861937995	6.701262273	8.277995295	8.162216929	7.694905437	7.80701457	8.254414192	7.258684481	8.330733922	8.687557952	7.887767898	6.705293952	7.213737282	8.158325393	7.724025479	7.626739478	8.147311778	7.056187812	6.732752392	7.317003911	7.564241522	7.240982749	8.234006999	7.285660221	7.688348064	6.9712387	6.565104585	8.006254783	8.137852233	8.511114356	7.752455179	8.26521703	7.309637106	6.853368342	7.336876207	7.961052473	7.143628359	6.974934791	6.855367918
DIAPH3	4.509444694	4.476199515	3.697957697	3.638439186	3.712694838	3.813551886	4.218762551	3.828014174	3.996527803	3.524610763	4.352286596	2.795920972	3.741045783	4.424377078	3.903280527	4.352286596	3.559578088	4.067315222	4.127642031	5.346191104	4.793055182	4.808774766	4.495350708	3.900159723	3.894224598	3.523513808	3.653396184	4.290634075	3.894224598	3.98595874	4.612680827	4.130818643	4.41505596	4.041567554	3.442549297	3.423968948	3.598267223	3.574277495	3.780660048	5.247406334	5.030414817	4.634177426	3.142602401	4.422791525	3.526648029	4.282231971	3.490715415	3.374699409	3.604978713
RAB31	8.715140452	8.872112367	9.017162248	8.277312515	8.770673881	8.797422556	8.43202234	8.120470221	8.84249685	9.527569935	10.28361922	9.122485479	10.1918663	9.810480516	9.910824169	9.938540709	9.713093076	8.964383191	9.878744451	10.08939945	9.788999103	9.128527304	9.269317413	9.399234116	8.794954861	9.196623414	9.156234794	8.871711251	8.382340892	8.528484708	8.799510694	9.34516158	9.269317413	8.609031013	9.397356854	8.79442876	9.204863796	9.650958859	9.721961466	9.672278535	10.3075121	9.950128461	9.573261026	9.750682225	9.194119054	10.18554463	8.655084013	8.991354616	8.706778579
[truncated: 23 more columns]
